# Supplementary material for: μ3-Chlorido-tris­(bis­{1-[2-(dimethyl­amino)­eth­yl]-3-methyl­imidazol-2-yl­idene}silver(I)) dichloride
Source: Acta Crystallogr Sect E Struct Rep Online. 2012 Feb 10;68(Pt 3):m272. doi: 10.1107/S1600536812004473 (PMC3297232; doi:10.1107/S1600536812004473)
Supplement: Supplementary file 1 [file e-68-0m272-sup1.cif]

##############################################################################
#                                                                            #
# This CIF contains the data in a paper accepted for publication in          #
# Acta Crystallographica Section E. It conforms to the requirements of       #
# Notes for Authors for Acta Crystallographica Section E, and has been       #
# peer reviewed under the auspices of the IUCr Commission on Journals.       #
#                                                                            #
# Full details of the Crystallographic Information File format               #
# are given in the paper "The Crystallographic Information File (CIF):       #
# a New Standard Archive File for Crystallography" by S. R. Hall, F. H.      #
# Allen and I. D. Brown [Acta Cryst. (1991), A47, 655-685].                  #
#                                                                            #
# The current version of the core CIF dictionary is obtainable from          #
# ftp://ftp.iucr.org/pub/cif_core.dic.                                       #
#                                                                            #
# Software is freely available for graphical display of the structure(s)     #
# in this CIF. For information consult the CIF software page                 #
# http://www.iucr.org/resources/cif/software.                                #
#                                                                            #
# This file may be used for bona fide research purposes within the           #
# scientific community so long as proper attribution is given to the journal # 
# article from which it was obtained.                                        #
#                                                                            #
##############################################################################
data_global
_audit_creation_method     'APEX2 v2010.1-2'
_journal_date_recd_electronic     2012-01-31
_journal_date_accepted     2012-02-02
_journal_name_full     'Acta Crystallographica, Section E'
_journal_year     2012
_journal_volume     68
_journal_issue      3
_journal_page_first     m272
_journal_page_last     m272
_journal_paper_category     QM
_journal_paper_doi     10.1107/S1600536812004473
_journal_coeditor_code     BT5811
_publ_contact_author_name     'Uwe Monkowius'
_publ_contact_author_address
;
;
_publ_contact_author_email     'uwe.monkowius@jku.at'
_publ_contact_author_fax     +43-732-2468-9681
_publ_contact_author_phone     +43-732-2468-8814
_publ_section_title
;\
\m~3~-Chlorido-tris(bis{1-[2-(dimethylamino)ethyl]-3-methylimidazol-2-ylidene}\
silver(I)) dichloride
;
loop_
    _publ_author_name
    _publ_author_address
    'Christoph Topf'
;
 Johannes Kepler Universit\"at Linz
 Institut f\"ur Anorganische Chemie
 Altenbergerstrasse 69
 A-4040 Linz, Austria
;
    'Sebastian Leitner'
;
 Johannes Kepler Universit\"at Linz
 Institut f\"ur Anorganische Chemie
 Altenbergerstrasse 69
 A-4040 Linz, Austria
;
    'Uwe Monkowius'
;
 Johannes Kepler Universit\"at Linz
 Institut f\"ur Anorganische Chemie
 Altenbergerstrasse 69
 A-4040 Linz, Austria
;
data_I
_audit_creation_method     'APEX2 v2010.1-2'
_chemical_name_systematic
;
\m~3~-Chlorido-tris(bis{1-[2-(dimethylamino)ethyl]-3-methylimidazol-2-
ylidene}silver(I)) dichloride
;
_chemical_name_common     ?
_chemical_formula_moiety     'C48 H90 Ag3 Cl1 N18 2+, 2(Cl -)'
_chemical_formula_sum     'C48 H90 Ag3 Cl3 N18'
_chemical_formula_iupac     '[Ag3 Cl (C8 H15 N3)2] Cl2'
_chemical_formula_weight     1349.34
_chemical_melting_point     ?
_space_group_crystal_system     trigonal
_space_group_name_H-M_alt     'R -3 c'
_space_group_name_Hall     '-R 3 2"c'
loop_
    _space_group_symop_operation_xyz
    'x, y, z'
    '-y, x-y, z'
    '-x+y, -x, z'
    'x-y, -y, -z+1/2'
    '-x, -x+y, -z+1/2'
    'y, x, -z+1/2'
    'x+2/3, y+1/3, z+1/3'
    '-y+2/3, x-y+1/3, z+1/3'
    '-x+y+2/3, -x+1/3, z+1/3'
    'x-y+2/3, -y+1/3, -z+5/6'
    '-x+2/3, -x+y+1/3, -z+5/6'
    'y+2/3, x+1/3, -z+5/6'
    'x+1/3, y+2/3, z+2/3'
    '-y+1/3, x-y+2/3, z+2/3'
    '-x+y+1/3, -x+2/3, z+2/3'
    'x-y+1/3, -y+2/3, -z+7/6'
    '-x+1/3, -x+y+2/3, -z+7/6'
    'y+1/3, x+2/3, -z+7/6'
    '-x, -y, -z'
    'y, -x+y, -z'
    'x-y, x, -z'
    '-x+y, y, z-1/2'
    'x, x-y, z-1/2'
    '-y, -x, z-1/2'
    '-x+2/3, -y+1/3, -z+1/3'
    'y+2/3, -x+y+1/3, -z+1/3'
    'x-y+2/3, x+1/3, -z+1/3'
    '-x+y+2/3, y+1/3, z-1/6'
    'x+2/3, x-y+1/3, z-1/6'
    '-y+2/3, -x+1/3, z-1/6'
    '-x+1/3, -y+2/3, -z+2/3'
    'y+1/3, -x+y+2/3, -z+2/3'
    'x-y+1/3, x+2/3, -z+2/3'
    '-x+y+1/3, y+2/3, z+1/6'
    'x+1/3, x-y+2/3, z+1/6'
    '-y+1/3, -x+2/3, z+1/6'
_cell_length_a     12.7300(16)
_cell_length_b     12.7300(16)
_cell_length_c     66.789(12)
_cell_angle_alpha     90
_cell_angle_beta     90
_cell_angle_gamma     120
_cell_volume     9373.(2)
_cell_formula_units_Z     6
_cell_measurement_reflns_used     ?
_cell_measurement_theta_min     ?
_cell_measurement_theta_max     ?
_cell_measurement_temperature     200.(2)
_exptl_crystal_description     prism
_exptl_crystal_colour     colourless
_exptl_crystal_size_max     0.50
_exptl_crystal_size_mid     0.36
_exptl_crystal_size_min     0.31
_exptl_crystal_density_diffrn     1.434
_exptl_crystal_density_meas     ?
_exptl_crystal_density_method     'not measured'
_exptl_crystal_F_000     4176
_exptl_absorpt_coefficient_mu     1.106
_exptl_absorpt_correction_type     multi-scan
_exptl_absorpt_process_details     '(SADABS; Bruker, 2009)'
_exptl_absorpt_correction_T_min     0.61
_exptl_absorpt_correction_T_max     0.73
_exptl_special_details
;
;
_diffrn_ambient_temperature     200.(2)
_diffrn_radiation_type     'Mo K\a'
_diffrn_radiation_wavelength     0.71073
_diffrn_radiation_source     'sealed MicroFocus tube'
_diffrn_radiation_monochromator     'doubly curved silicon crystal'
_diffrn_measurement_device_type     'Bruker SMART X2S'
_diffrn_measurement_method     \w
_diffrn_detector_area_resol_mean     ?
_diffrn_reflns_number     18593
_diffrn_reflns_av_R_equivalents     0.0601
_diffrn_reflns_av_sigmaI/netI     0.0279
_diffrn_reflns_theta_min     3.06
_diffrn_reflns_theta_max     25.10
_diffrn_reflns_theta_full     25.10
_diffrn_measured_fraction_theta_max     0.998
_diffrn_measured_fraction_theta_full     0.998
_diffrn_reflns_limit_h_min     -15
_diffrn_reflns_limit_h_max     14
_diffrn_reflns_limit_k_min     -15
_diffrn_reflns_limit_k_max     15
_diffrn_reflns_limit_l_min     -79
_diffrn_reflns_limit_l_max     79
_refine_special_details
;
Refinement of <i>F</i>^2^ against ALL reflections. The weighted <i>R</i>-factor
<i>wR</i> and goodness of fit <i>S</i> are based on <i>F</i>^2^, conventional
<i>R</i>-factors <i>R</i> are based on <i>F</i>, with <i>F</i> set to zero for
negative <i>F</i>^2^. The threshold expression of <i>F</i>^2^ >
\s(<i>F</i>^2^) is used only for calculating <i>R</i>-factors(gt) <i>etc</i>.
and is not relevant to the choice of reflections for refinement.
<i>R</i>-factors based on <i>F</i>^2^ are statistically about twice as large
as those based on <i>F</i>, and <i>R</i>- factors based on ALL data will be
even larger.
;
_reflns_number_total     1859
_reflns_number_gt     1590
_reflns_threshold_expression     I>2\s(I)
_refine_ls_structure_factor_coef     Fsqd
_refine_ls_matrix_type     full
_refine_ls_R_factor_all     0.0422
_refine_ls_R_factor_gt     0.0343
_refine_ls_wR_factor_gt     0.0894
_refine_ls_wR_factor_ref     0.0947
_refine_ls_goodness_of_fit_ref     1.028
_refine_ls_restrained_S_all     1.028
_refine_ls_number_reflns     1859
_refine_ls_number_parameters     113
_refine_ls_number_restraints     0
_refine_ls_number_constraints     ?
_refine_ls_hydrogen_treatment     constr
_refine_ls_weighting_scheme     calc
_refine_ls_weighting_details
        'calc w=1/[\s^2^(Fo^2^)+(0.0504P)^2^+47.4314P] where P=(Fo^2^+2Fc^2^)/3'
_atom_sites_solution_hydrogens     geom
_atom_sites_solution_primary     direct
_atom_sites_solution_secondary     difmap
_refine_ls_shift/su_max     0.001
_refine_ls_shift/su_mean     0.000
_refine_diff_density_max     1.275
_refine_diff_density_min     -0.458
_refine_ls_extinction_method     none
_refine_ls_extinction_coef     ?
loop_
    _atom_type_symbol
    _atom_type_description
    _atom_type_scat_dispersion_real
    _atom_type_scat_dispersion_imag
    _atom_type_scat_source
    C C 0.0033 0.0016 'International Tables Vol C Tables 4.2.6.8 and 6.1.1.4'
    H H 0.0000 0.0000 'International Tables Vol C Tables 4.2.6.8 and 6.1.1.4'
    N N 0.0061 0.0033 'International Tables Vol C Tables 4.2.6.8 and 6.1.1.4'
    Cl Cl 0.1484 0.1585 'International Tables Vol C Tables 4.2.6.8 and 6.1.1.4'
    Ag Ag -0.8971 1.1015 'International Tables Vol C Tables 4.2.6.8 and 6.1.1.4'
_computing_data_collection     'APEX2 (Bruker, 2009)'
_computing_cell_refinement     'SAINT (Bruker, 2009)'
_computing_data_reduction     'SAINT (Bruker, 2009)'
_computing_structure_solution     'SHELXS97 (Sheldrick, 2008)'
_computing_structure_refinement     'SHELXL97 (Sheldrick, 2008)'
_computing_molecular_graphics     'ORTEP-3 (Farrugia, 1997)'
_computing_publication_material     'publCIF (Westrip, 2010)'
loop_
    _atom_site_type_symbol
    _atom_site_label
    _atom_site_fract_x
    _atom_site_fract_y
    _atom_site_fract_z
    _atom_site_U_iso_or_equiv
    _atom_site_adp_type
    _atom_site_calc_flag
    _atom_site_refinement_flags
    _atom_site_occupancy
    _atom_site_disorder_assembly
    _atom_site_disorder_group
    Ag Ag1 0.90085(3) 0.3333 0.0833 0.03038(16) Uani d S 1 . .
    C C6 1.1504(3) 0.5164(4) 0.05466(6) 0.0422(9) Uani d . 1 . .
    H H6A 1.1374 0.5764 0.0617 0.063 Uiso calc R 1 . .
    H H6B 1.2184 0.558 0.0453 0.063 Uiso calc R 1 . .
    H H6C 1.1689 0.4703 0.0644 0.063 Uiso calc R 1 . .
    C C1 0.9354(3) 0.3530(3) 0.05243(5) 0.0257(7) Uani d . 1 . .
    N N2 0.8610(3) 0.2965(3) 0.03679(4) 0.0284(6) Uani d . 1 . .
    C C5 0.7252(4) 0.0798(4) 0.03044(7) 0.0543(11) Uani d . 1 . .
    H H5A 0.6394 0.0146 0.0315 0.065 Uiso calc R 1 . .
    H H5B 0.7471 0.0909 0.0161 0.065 Uiso calc R 1 . .
    N N1 1.0411(2) 0.4340(2) 0.04359(4) 0.0271(6) Uani d . 1 . .
    C C4 0.7366(3) 0.1961(4) 0.03843(6) 0.0388(9) Uani d . 1 . .
    H H4A 0.682 0.2158 0.0308 0.047 Uiso calc R 1 . .
    H H4B 0.7112 0.1848 0.0526 0.047 Uiso calc R 1 . .
    C C3 0.9192(3) 0.3417(3) 0.01870(6) 0.0358(9) Uani d . 1 . .
    H H3 0.8853 0.3163 0.0057 0.043 Uiso calc R 1 . .
    C C2 1.0327(3) 0.4284(3) 0.02306(5) 0.0341(8) Uani d . 1 . .
    H H2 1.095 0.4766 0.0138 0.041 Uiso calc R 1 . .
    N N3 0.8016(3) 0.0410(3) 0.04089(6) 0.0475(9) Uani d . 1 . .
    C C8 0.7953(7) -0.0580(6) 0.02927(11) 0.101(2) Uani d . 1 . .
    H H8A 0.842 -0.0898 0.036 0.151 Uiso calc R 1 . .
    H H8B 0.829 -0.0286 0.0159 0.151 Uiso calc R 1 . .
    H H8C 0.7104 -0.1226 0.028 0.151 Uiso calc R 1 . .
    C C9 0.7645(7) 0.0065(6) 0.06074(11) 0.114(3) Uani d . 1 . .
    H H9A 0.772 0.0761 0.0682 0.172 Uiso calc R 1 . .
    H H9B 0.8157 -0.0217 0.067 0.172 Uiso calc R 1 . .
    H H9C 0.6797 -0.0591 0.0609 0.172 Uiso calc R 1 . .
    Cl Cl1 0.6667 0.3333 0.0833 0.0307(4) Uani d S 1 . .
    Cl Cl2 0.3333 0.6667 0.00857(2) 0.0344(3) Uani d S 1 . .
loop_
    _atom_site_aniso_label
    _atom_site_aniso_U_11
    _atom_site_aniso_U_22
    _atom_site_aniso_U_33
    _atom_site_aniso_U_12
    _atom_site_aniso_U_13
    _atom_site_aniso_U_23
    Ag1 0.0353(2) 0.0290(2) 0.0247(2) 0.01451(11) 0.00056(7) 0.00112(14)
    C6 0.032(2) 0.035(2) 0.048(2) 0.0078(17) -0.0022(17) -0.0035(17)
    C1 0.0288(17) 0.0288(17) 0.0267(18) 0.0197(15) -0.0005(14) 0.0007(13)
    N2 0.0256(14) 0.0345(16) 0.0289(16) 0.0180(13) 0.0007(12) -0.0018(12)
    C5 0.040(2) 0.053(3) 0.057(3) 0.013(2) -0.003(2) -0.005(2)
    N1 0.0246(14) 0.0259(14) 0.0314(15) 0.0131(12) 0.0013(11) 0.0016(12)
    C4 0.0238(18) 0.046(2) 0.044(2) 0.0161(17) -0.0016(15) -0.0062(18)
    C3 0.040(2) 0.048(2) 0.0245(19) 0.0255(18) 0.0000(15) 0.0000(15)
    C2 0.039(2) 0.039(2) 0.0290(19) 0.0233(17) 0.0095(15) 0.0072(15)
    N3 0.0411(19) 0.0327(18) 0.061(2) 0.0126(15) -0.0096(17) -0.0030(16)
    C8 0.108(5) 0.066(4) 0.121(6) 0.039(4) 0.011(4) -0.010(4)
    C9 0.132(7) 0.081(5) 0.069(4) 0.007(4) -0.034(4) 0.012(3)
    Cl1 0.0299(6) 0.0299(6) 0.0323(10) 0.0150(3) 0 0
    Cl2 0.0356(5) 0.0356(5) 0.0319(7) 0.0178(3) 0 0
_geom_special_details
;
All e.s.d.'s (except the e.s.d. in the dihedral angle between two l.s. planes)
are estimated using the full covariance matrix. The cell e.s.d.'s are taken
into account individually in the estimation of e.s.d.'s in distances, angles
and torsion angles; correlations between e.s.d.'s in cell parameters are only
used when they are defined by crystal symmetry. An approximate (isotropic)
treatment of cell e.s.d.'s is used for estimating e.s.d.'s involving l.s.
planes.
;
loop_
    _geom_bond_atom_site_label_1
    _geom_bond_atom_site_label_2
    _geom_bond_site_symmetry_2
    _geom_bond_distance
    _geom_bond_publ_flag
    Ag1 C1 16_554 2.099(3) ?
    Ag1 C1 . 2.099(3) ?
    C6 N1 . 1.458(5) ?
    C6 H6A . 0.98 ?
    C6 H6B . 0.98 ?
    C6 H6C . 0.98 ?
    C1 N2 . 1.350(5) ?
    C1 N1 . 1.355(4) ?
    N2 C3 . 1.383(5) ?
    N2 C4 . 1.459(5) ?
    C5 N3 . 1.469(6) ?
    C5 C4 . 1.511(6) ?
    C5 H5A . 0.99 ?
    C5 H5B . 0.99 ?
    N1 C2 . 1.374(5) ?
    C4 H4A . 0.99 ?
    C4 H4B . 0.99 ?
    C3 C2 . 1.340(5) ?
    C3 H3 . 0.95 ?
    C2 H2 . 0.95 ?
    N3 C9 . 1.402(8) ?
    N3 C8 . 1.447(7) ?
    C8 H8A . 0.98 ?
    C8 H8B . 0.98 ?
    C8 H8C . 0.98 ?
    C9 H9A . 0.98 ?
    C9 H9B . 0.98 ?
    C9 H9C . 0.98 ?
loop_
    _geom_angle_atom_site_label_1
    _geom_angle_atom_site_label_2
    _geom_angle_atom_site_label_3
    _geom_angle_site_symmetry_1
    _geom_angle_site_symmetry_3
    _geom_angle
    _geom_angle_publ_flag
    C1 Ag1 C1 16_554 . 162.80(18) ?
    N1 C6 H6A . . 109.5 ?
    N1 C6 H6B . . 109.5 ?
    H6A C6 H6B . . 109.5 ?
    N1 C6 H6C . . 109.5 ?
    H6A C6 H6C . . 109.5 ?
    H6B C6 H6C . . 109.5 ?
    N2 C1 N1 . . 103.5(3) ?
    N2 C1 Ag1 . . 130.4(3) ?
    N1 C1 Ag1 . . 126.0(2) ?
    C1 N2 C3 . . 111.5(3) ?
    C1 N2 C4 . . 125.0(3) ?
    C3 N2 C4 . . 123.4(3) ?
    N3 C5 C4 . . 114.0(3) ?
    N3 C5 H5A . . 108.8 ?
    C4 C5 H5A . . 108.8 ?
    N3 C5 H5B . . 108.8 ?
    C4 C5 H5B . . 108.8 ?
    H5A C5 H5B . . 107.7 ?
    C1 N1 C2 . . 111.9(3) ?
    C1 N1 C6 . . 123.7(3) ?
    C2 N1 C6 . . 124.4(3) ?
    N2 C4 C5 . . 111.3(3) ?
    N2 C4 H4A . . 109.4 ?
    C5 C4 H4A . . 109.4 ?
    N2 C4 H4B . . 109.4 ?
    C5 C4 H4B . . 109.4 ?
    H4A C4 H4B . . 108.0 ?
    C2 C3 N2 . . 106.6(3) ?
    C2 C3 H3 . . 126.7 ?
    N2 C3 H3 . . 126.7 ?
    C3 C2 N1 . . 106.5(3) ?
    C3 C2 H2 . . 126.8 ?
    N1 C2 H2 . . 126.8 ?
    C9 N3 C8 . . 111.8(5) ?
    C9 N3 C5 . . 112.2(5) ?
    C8 N3 C5 . . 106.3(4) ?
    N3 C8 H8A . . 109.5 ?
    N3 C8 H8B . . 109.5 ?
    H8A C8 H8B . . 109.5 ?
    N3 C8 H8C . . 109.5 ?
    H8A C8 H8C . . 109.5 ?
    H8B C8 H8C . . 109.5 ?
    N3 C9 H9A . . 109.5 ?
    N3 C9 H9B . . 109.5 ?
    H9A C9 H9B . . 109.5 ?
    N3 C9 H9C . . 109.5 ?
    H9A C9 H9C . . 109.5 ?
    H9B C9 H9C . . 109.5 ?
