# Supplementary material for: μ3-Chlorido-tris­(bis­{1-[2-(dimethyl­amino)­eth­yl]-3-methyl­imidazol-2-yl­idene}silver(I)) dichloride
Source: Acta Crystallogr Sect E Struct Rep Online. 2012 Feb 10;68(Pt 3):m272. doi: 10.1107/S1600536812004473 (PMC3297232; doi:10.1107/S1600536812004473)
Supplement: Supplementary file 2 [file e-68-0m272-Isup2.hkl]

# 
# h,k,l, Fc-squared, Fo-squared, sigma(Fo-squared) and status flag 
# 
data_I
_shelx_title ' scan_0m_R-3c in R-3c' 
_shelx_refln_list_code          4 
_shelx_F_calc_maximum      888.59 
_exptl_crystal_F_000      4176.00 
_reflns_d_resolution_high  0.8377 
 
loop_ 
 _symmetry_equiv_pos_as_xyz 
 'x, y, z' 
 '-y, x-y, z' 
 '-x+y, -x, z' 
 'x-y, -y, -z+1/2' 
 '-x, -x+y, -z+1/2' 
 'y, x, -z+1/2' 
 'x+2/3, y+1/3, z+1/3' 
 '-y+2/3, x-y+1/3, z+1/3' 
 '-x+y+2/3, -x+1/3, z+1/3' 
 'x-y+2/3, -y+1/3, -z+5/6' 
 '-x+2/3, -x+y+1/3, -z+5/6' 
 'y+2/3, x+1/3, -z+5/6' 
 'x+1/3, y+2/3, z+2/3' 
 '-y+1/3, x-y+2/3, z+2/3' 
 '-x+y+1/3, -x+2/3, z+2/3' 
 'x-y+1/3, -y+2/3, -z+7/6' 
 '-x+1/3, -x+y+2/3, -z+7/6' 
 'y+1/3, x+2/3, -z+7/6' 
 '-x, -y, -z' 
 'y, -x+y, -z' 
 'x-y, x, -z' 
 '-x+y, y, z-1/2' 
 'x, x-y, z-1/2' 
 '-y, -x, z-1/2' 
 '-x+2/3, -y+1/3, -z+1/3' 
 'y+2/3, -x+y+1/3, -z+1/3' 
 'x-y+2/3, x+1/3, -z+1/3' 
 '-x+y+2/3, y+1/3, z-1/6' 
 'x+2/3, x-y+1/3, z-1/6' 
 '-y+2/3, -x+1/3, z-1/6' 
 '-x+1/3, -y+2/3, -z+2/3' 
 'y+1/3, -x+y+2/3, -z+2/3' 
 'x-y+1/3, x+2/3, -z+2/3' 
 '-x+y+1/3, y+2/3, z+1/6' 
 'x+1/3, x-y+2/3, z+1/6' 
 '-y+1/3, -x+2/3, z+1/6' 
 
_cell_length_a    12.7300 
_cell_length_b    12.7300 
_cell_length_c    66.7894 
_cell_angle_alpha  90.000 
_cell_angle_beta   90.000 
_cell_angle_gamma 120.000 
 
_shelx_F_squared_multiplier     1.000 
 
loop_ 
 _refln_index_h 
 _refln_index_k 
 _refln_index_l 
 _refln_F_squared_calc 
 _refln_F_squared_meas 
 _refln_F_squared_sigma 
 _refln_observed_status 
  -1   2   0   142897.59   139686.41   2356.43 o 
   0   3   0   168420.89   173642.78   3221.19 o 
  -2   4   0   164821.14   177487.23   3009.07 o 
  -1   5   0   533457.69   533735.00   7306.31 o 
  -3   6   0    63944.82    83985.45   4284.56 o 
   0   6   0     6903.41     8619.44    462.44 o 
  -2   7   0      537.42     1066.94    281.93 o 
  -4   8   0   319176.31   332523.84   7288.99 o 
  -1   8   0    19318.07    20091.78    560.19 o 
  -3   9   0      133.13       95.31    145.96 o 
   0   9   0   103635.06   103513.45   2843.79 o 
  -5  10   0    15224.09    16071.47    576.26 o 
  -2  10   0     3161.87     4004.98    324.26 o 
  -4  11   0      436.50      714.35    200.21 o 
  -1  11   0     2233.09     3038.86    305.33 o 
  -6  12   0      242.12     1086.73    357.64 o 
  -3  12   0    37704.28    42149.30    947.84 o 
   0  12   0    26917.34    25624.30   1066.18 o 
  -5  13   0    38621.92    40951.91   1269.42 o 
  -2  13   0      150.91      244.09    216.81 o 
  -7  14   0     1838.87     2235.75    586.64 o 
  -4  14   0     2282.67     2855.81    346.63 o 
  -6  15   0      264.19      259.94    296.79 o 
  -2   3   1   421595.62   448673.00   5419.20 o 
  -1   4   1     4332.31     7711.64   2303.55 o 
  -3   5   1   226977.08   225647.92   2748.51 o 
  -5   6   1   131632.92   147459.52   2824.04 o 
  -2   6   1    69486.70    72985.91   1190.35 o 
  -4   7   1    21193.24    21900.26    458.77 o 
  -1   7   1   251449.22   254887.78   4290.79 o 
  -6   8   1   106556.90   118257.48   2039.02 o 
  -3   8   1    14208.73    15356.48    557.04 o 
  -8   9   1        8.66       56.85    227.33 o 
  -5   9   1     2185.12     9934.39   2848.81 o 
  -2   9   1    40786.02    43040.30    868.94 o 
  -7  10   1   167681.14   180233.36   3079.84 o 
  -4  10   1    17306.02    18340.52    427.53 o 
  -1  10   1    34985.49    37863.13    798.61 o 
  -9  11   1    14161.73    12706.48    410.73 o 
  -6  11   1    25643.08    28012.20    808.33 o 
  -3  11   1    11708.49     9711.65    386.19 o 
 -11  12   1     7426.42     7856.82    358.66 o 
  -8  12   1     1115.61     1669.81    206.62 o 
  -5  12   1    19125.95    18801.23    494.67 o 
  -2  12   1     4206.98     4915.83    280.05 o 
 -10  13   1      910.48      719.34    467.07 o 
  -7  13   1     5250.49     6382.20    361.02 o 
  -4  13   1      746.57      801.49    245.72 o 
  -1  13   1       18.01       13.05    219.98 o 
 -12  14   1     4296.19     4488.28    417.90 o 
  -9  14   1     2929.93     2234.27    307.04 o 
  -6  14   1     2422.00     2137.00    289.29 o 
  -3  14   1    21521.32    24028.60    841.70 o 
  -8  15   1     2907.41     3331.36    341.24 o 
  -2   2   2   100387.52    99327.12   1990.82 o 
  -1   3   2    17153.93    18088.03    403.19 o 
  -3   4   2   218828.86   229658.06   2846.98 o 
   0   4   2   745793.62   742321.44  14263.78 o 
  -5   5   2   101086.75   106431.82   2388.73 o 
  -2   5   2    39645.63    46344.53   1523.60 o 
  -4   6   2      668.31      796.51    115.84 o 
  -1   6   2     4048.96     3981.65    169.09 o 
  -6   7   2    29687.72    31132.34    765.28 o 
  -3   7   2    11521.71    11347.41    336.90 o 
   0   7   2     1935.47     1993.32    197.92 o 
  -8   8   2   214902.02   206135.34   5431.04 o 
  -5   8   2    48628.16    49384.13    816.26 o 
  -2   8   2    13210.23    12596.93    400.46 o 
  -7   9   2     1090.04      782.73    205.12 o 
  -4   9   2   135211.22   134901.00   2242.91 o 
  -1   9   2    61755.66    59983.30   1144.98 o 
  -9  10   2      492.14     1139.05    209.62 o 
  -6  10   2     1689.91     1476.86    185.53 o 
  -3  10   2    15941.07    15769.52    578.31 o 
   0  10   2     9462.93     9613.03    476.19 o 
 -11  11   2      764.57      727.24    279.54 o 
  -8  11   2     6560.52     5647.72    294.33 o 
  -5  11   2     2644.95     4288.10    495.35 o 
  -2  11   2      787.09     1209.47    339.53 o 
 -10  12   2     3316.06     3459.42    255.57 o 
  -7  12   2     5929.90     5356.32    264.40 o 
  -4  12   2    40816.19    39074.58    889.39 o 
  -1  12   2      178.63      527.76    208.84 o 
 -12  13   2    14686.53    14845.70    762.24 o 
  -9  13   2    42354.07    41557.39   1031.29 o 
  -6  13   2      209.90     -182.05    229.02 o 
  -3  13   2      703.86      618.40    218.36 o 
   0  13   2    37547.72    38747.96   1654.32 o 
 -11  14   2     3252.88     2851.02    348.68 o 
  -8  14   2      172.36      263.09    247.07 o 
  -5  14   2    16465.14    17788.00    646.98 o 
  -2  14   2      328.42      546.41    314.22 o 
  -7  15   2      122.97      338.51    300.59 o 
  -1   2   3   273015.59   279945.78   3384.13 o 
  -2   4   3    26287.83    25748.95    504.42 o 
  -4   5   3      693.86      479.49    170.94 o 
  -1   5   3    21974.62    22878.84    371.66 o 
  -3   6   3   208329.23   225240.06   3097.47 o 
  -5   7   3    72436.10    70799.55   1150.94 o 
  -2   7   3   185661.66   192527.33   3716.86 o 
  -7   8   3    26267.81    28162.01    732.03 o 
  -4   8   3     5063.63     4516.62    245.89 o 
  -1   8   3     6686.58     8330.16    267.75 o 
  -6   9   3    35608.02    38330.19    729.08 o 
  -3   9   3    12031.48    11999.44    450.04 o 
  -8  10   3     1394.08     1115.75    232.72 o 
  -5  10   3     8809.26     9242.00    377.81 o 
  -2  10   3    24683.93    27594.78    720.10 o 
 -10  11   3    34242.80    33365.63    744.41 o 
  -7  11   3     5149.52     5154.37    248.38 o 
  -4  11   3        9.46      176.55    162.01 o 
  -1  11   3    35731.29    33249.39    778.71 o 
  -9  12   3     1751.83     1706.39    273.03 o 
  -6  12   3    24263.15    23782.31    560.47 o 
  -3  12   3        2.68      208.89    191.32 o 
 -11  13   3     3582.52     3411.62    323.42 o 
  -8  13   3     1681.34     1828.40    270.45 o 
  -5  13   3        8.14      267.40    269.48 o 
  -2  13   3     1614.75     1060.32    347.27 o 
 -10  14   3     1874.62     1905.92    323.75 o 
  -7  14   3    17841.04    17622.65    625.33 o 
  -4  14   3      382.35       -7.66    390.71 o 
  -9  15   3    11160.72    10694.29    508.73 o 
  -6  15   3     1407.40     1886.28    349.19 o 
   0   2   4   193975.16   197749.45   3487.09 o 
  -2   3   4    75542.27    81317.95   1021.26 o 
  -4   4   4   441587.31   496481.56   9115.62 o 
  -1   4   4     2392.06     4391.82    121.02 o 
  -3   5   4    33921.10    35716.16    515.30 o 
   0   5   4   170144.34   178521.66   3875.88 o 
  -5   6   4     7894.86     8952.82    250.56 o 
  -2   6   4     2848.00     2677.61    117.00 o 
  -7   7   4      334.41      559.17    272.95 o 
  -4   7   4     3670.06     4945.64    194.62 o 
  -1   7   4    95783.03   101641.34   1683.54 o 
  -6   8   4    78788.21    77300.28   1671.46 o 
  -3   8   4    25025.33    26998.36    526.95 o 
   0   8   4    67316.02    75057.70   1915.55 o 
  -8   9   4    44303.87    46678.55    985.36 o 
  -5   9   4    92134.72    91013.52   1545.81 o 
  -2   9   4    12578.08    13886.52    352.39 o 
 -10  10   4     3208.01     4201.49    481.10 o 
  -7  10   4    10639.09    11362.38    412.24 o 
  -4  10   4     1451.59     2112.89    265.38 o 
  -1  10   4     2504.25     3594.48    262.14 o 
  -9  11   4    19343.24    18957.01    505.68 o 
  -6  11   4    32696.23    32752.54    831.47 o 
  -3  11   4      653.24      268.33    180.50 o 
   0  11   4     2195.40     2470.04    354.97 o 
 -11  12   4       67.49      317.26    203.55 o 
  -8  12   4    39605.45    42129.87    894.55 o 
  -5  12   4     2963.50     5090.22    478.76 o 
  -2  12   4    15547.26    16873.47    737.31 o 
 -13  13   4     6841.78     8482.09    551.54 o 
 -10  13   4     2433.71     2881.78    295.55 o 
  -7  13   4      409.56      443.41    318.59 o 
  -4  13   4    37318.32    41202.81    989.27 o 
  -1  13   4     3493.28     3005.06    288.79 o 
 -12  14   4      230.89       30.08    410.72 o 
  -9  14   4      777.80     1619.37    329.93 o 
  -6  14   4       12.03      176.20    287.53 o 
  -3  14   4     3355.42     3117.44    370.80 o 
  -8  15   4     1152.51     1226.26    468.63 o 
  -3   4   5     4864.41     4953.53    137.54 o 
  -2   5   5   149354.94   147924.66   1822.47 o 
  -4   6   5     8043.75     9420.72    216.22 o 
  -1   6   5    63785.49    68743.00   1257.95 o 
  -6   7   5    67567.34    70829.88   1395.61 o 
  -3   7   5    19136.22    20718.13    387.64 o 
  -5   8   5    10834.71    10061.75    281.02 o 
  -2   8   5    91898.90    92686.46   2151.67 o 
  -7   9   5    28044.33    31866.19    681.23 o 
  -4   9   5     2767.70     2625.45    193.50 o 
  -1   9   5    13870.13    15654.63    551.53 o 
  -9  10   5    14722.87    15802.46    457.51 o 
  -6  10   5     3964.12     3822.44    191.14 o 
  -3  10   5    51647.53    55137.85   1147.61 o 
  -8  11   5     1545.39     2259.29    247.11 o 
  -5  11   5    36636.41    39385.15    791.86 o 
  -2  11   5     1620.85     2580.11    237.32 o 
 -10  12   5     8344.22     8659.06    355.25 o 
  -7  12   5     1311.96     1699.70    216.68 o 
  -4  12   5     1591.55     1844.07    365.75 o 
  -1  12   5    14551.92    13760.15    491.06 o 
 -12  13   5      403.26      364.44    229.37 o 
  -9  13   5       98.25      -39.82    242.36 o 
  -6  13   5      121.66      238.67    266.73 o 
  -3  13   5     1971.17     1702.04    323.98 o 
 -11  14   5    18628.66    19082.72    718.07 o 
  -8  14   5     2748.29     3137.54    325.70 o 
  -5  14   5      444.07      613.23    296.72 o 
  -2  14   5    10888.88    11679.26    726.74 o 
  -7  15   5     6653.54     6697.62    437.51 o 
  -1   2   6    39577.72    42388.73    567.18 o 
  -3   3   6   111578.25   121325.71   2240.30 o 
   0   3   6   135477.58   139317.55   2368.18 o 
  -2   4   6    99586.48   100982.96   1279.70 o 
  -4   5   6    58632.20    58519.73    827.83 o 
  -1   5   6    44978.54    40882.07    633.69 o 
  -6   6   6     1205.01      593.77    143.28 o 
  -3   6   6    78342.60    75876.45   1187.22 o 
   0   6   6    15228.79    18890.79    572.70 o 
  -5   7   6   110598.66   109767.56   1752.60 o 
  -2   7   6    22089.35    18002.78    409.43 o 
  -7   8   6     1182.35     1234.24    168.17 o 
  -4   8   6   108429.20   108996.05   1747.18 o 
  -1   8   6      168.03      558.54    158.95 o 
  -9   9   6    91802.60    98570.56   2768.71 o 
  -6   9   6     7033.93     7218.68    254.04 o 
  -3   9   6     5698.71     5183.82    194.31 o 
   0   9   6    25001.92    21732.96    884.08 o 
  -8  10   6     6513.18     5959.85    315.23 o 
  -5  10   6       88.07      -50.67    146.01 o 
  -2  10   6    33050.01    31510.44    685.89 o 
 -10  11   6    20179.95    20131.49    523.43 o 
  -7  11   6    10062.41    11202.05    356.37 o 
  -4  11   6        9.44      -95.91    155.03 o 
  -1  11   6     5394.18     6196.66    354.25 o 
 -12  12   6     1877.25     1047.04    395.47 o 
  -9  12   6      892.34     1222.06    205.37 o 
  -6  12   6    15560.49    16809.62    579.28 o 
  -3  12   6     1874.89     1628.47    225.58 o 
   0  12   6    19579.49    22256.30    937.36 o 
 -11  13   6      496.37      471.82    286.28 o 
  -8  13   6    25827.25    26346.63   1072.46 o 
  -5  13   6     8535.94     9580.53    432.25 o 
  -2  13   6    13552.91    13876.22    536.02 o 
 -10  14   6      986.17      498.42    422.41 o 
  -7  14   6    11193.27    10456.00    484.04 o 
  -4  14   6     1922.20     2031.26    329.35 o 
  -9  15   6     5050.73     5875.28    402.03 o 
  -6  15   6     3240.15     3173.43    496.22 o 
  -2   3   7    12427.43    18068.45    294.50 o 
  -1   4   7    36062.84    40340.52    537.76 o 
  -3   5   7   131874.83   128489.84   1557.30 o 
  -5   6   7    38064.98    39376.20    635.28 o 
  -2   6   7     4054.49     5438.93    163.10 o 
  -4   7   7      683.60      983.47     98.08 o 
  -1   7   7   143778.78   148893.95   3480.89 o 
  -6   8   7     5002.23     4512.19    188.17 o 
  -3   8   7      361.66      141.86    102.74 o 
  -8   9   7      768.28      747.70    189.52 o 
  -5   9   7       17.80      205.67    254.08 o 
  -2   9   7     6522.14     4853.80    233.90 o 
  -7  10   7    61352.96    60960.88   1184.71 o 
  -4  10   7     1817.74     2758.05    199.50 o 
  -1  10   7       69.59      560.27    264.55 o 
  -9  11   7    27673.29    25185.37    718.79 o 
  -6  11   7    19685.34    17455.34    459.75 o 
  -3  11   7    35080.50    32240.66    754.00 o 
 -11  12   7     7509.51     7265.47    330.80 o 
  -8  12   7     3671.00     3833.90    241.65 o 
  -5  12   7    11754.90    11177.95    388.44 o 
  -2  12   7    35188.25    34261.36   1145.06 o 
 -10  13   7     5301.87     5061.71    341.87 o 
  -7  13   7      462.91      416.29    223.14 o 
  -4  13   7        0.23      369.33    256.38 o 
  -1  13   7       24.74      305.05    236.07 o 
  -9  14   7     3817.50     3902.83    417.33 o 
  -6  14   7     2336.38     1400.82    284.23 o 
  -3  14   7    12609.43    13637.71    726.52 o 
  -8  15   7     5291.60     6080.09    407.13 o 
   0   1   8    32436.46    29916.41    549.30 o 
  -2   2   8    11098.33     9164.42    286.72 o 
  -1   3   8    11455.84    13088.65    261.55 o 
  -3   4   8    13646.28    16891.86    267.65 o 
   0   4   8   161698.45   175622.88   3109.62 o 
  -5   5   8    90531.37    87316.18   1949.29 o 
  -2   5   8       31.09      155.00    110.29 o 
  -4   6   8    39098.61    42769.39    697.38 o 
  -1   6   8      683.44      533.16     93.47 o 
  -6   7   8      520.21      390.00    125.25 o 
  -3   7   8     6816.86     8062.23    202.72 o 
   0   7   8     1075.84      834.19    166.30 o 
  -8   8   8    72876.56    64858.23   1714.18 o 
  -5   8   8    12497.54    13277.29    318.70 o 
  -2   8   8      833.24     1024.62    149.42 o 
  -7   9   8     3378.10     2723.21    225.22 o 
  -4   9   8    44858.48    45825.59    829.67 o 
  -1   9   8    21449.46    21441.52    477.21 o 
  -9  10   8       66.54       -2.89    171.88 o 
  -6  10   8      110.97      -26.86    153.24 o 
  -3  10   8    25094.44    25803.04   1367.13 o 
   0  10   8     8446.28    10923.77    828.97 o 
 -11  11   8      630.79      429.98    274.67 o 
  -8  11   8      793.62     1259.84    178.50 o 
  -5  11   8     1125.05     1193.95    242.94 o 
  -2  11   8     1226.34     1699.69    208.59 o 
 -10  12   8      316.47      386.77    221.62 o 
  -7  12   8    12155.72    12762.58    442.04 o 
  -4  12   8    18908.37    19472.89    563.25 o 
  -1  12   8     2274.21     2198.85    263.55 o 
 -12  13   8    10849.99    11522.51    510.06 o 
  -9  13   8    22571.91    20510.66    636.59 o 
  -6  13   8     3906.44     4078.44    286.29 o 
  -3  13   8     3674.12     3859.72    317.61 o 
   0  13   8    41117.94    39533.46   1620.59 o 
 -11  14   8     3912.73     4840.65    405.15 o 
  -8  14   8      411.71      312.42    250.38 o 
  -5  14   8    13056.95    12106.79    942.83 o 
  -7  15   8      918.54      381.89    318.16 o 
  -1   2   9    88038.74    85197.38   1064.69 o 
  -2   4   9    60183.78    64179.07    822.66 o 
  -4   5   9     8018.63     7809.65    189.55 o 
  -1   5   9     6526.29     5843.93    171.76 o 
  -3   6   9   130635.20   135620.56   2001.34 o 
  -5   7   9    20314.41    20186.24    415.15 o 
  -2   7   9    31427.60    34053.41    812.71 o 
  -7   8   9    15724.57    13886.81    375.21 o 
  -4   8   9      565.75      709.00    124.16 o 
  -1   8   9     3983.17     4532.79    178.39 o 
  -6   9   9    14739.52    17701.02    410.16 o 
  -3   9   9     4249.66     3549.40    207.54 o 
  -8  10   9     9159.85     8120.04    303.23 o 
  -5  10   9    21026.81    22595.12    510.32 o 
  -2  10   9    32486.07    34224.61    725.12 o 
 -10  11   9    27255.46    27100.84    620.74 o 
  -7  11   9    15029.71    15061.12    419.91 o 
  -4  11   9     2149.17     2437.62    218.66 o 
  -1  11   9    28154.86    27081.60    847.56 o 
  -9  12   9     3060.91     2851.13    223.82 o 
  -6  12   9    24828.55    26525.66    675.92 o 
  -3  12   9     1658.59     2431.77    353.01 o 
 -11  13   9      132.06      -54.17    255.13 o 
  -8  13   9      160.56      227.34    237.67 o 
  -5  13   9      304.99      148.48    220.94 o 
  -2  13   9      438.79      501.40    234.92 o 
 -10  14   9     2713.41     2233.65    308.12 o 
  -7  14   9    28298.29    29688.34    820.20 o 
  -4  14   9      634.10      693.29    342.55 o 
  -1   1  10    84582.80   105658.02   1784.04 o 
   0   2  10    17957.43    19058.49    400.29 o 
  -2   3  10     1375.39     1892.38     84.81 o 
  -4   4  10   641676.31   606835.62  11000.81 o 
  -1   4  10    84774.26    90778.45   1171.17 o 
  -3   5  10    22706.36    21335.12    325.44 o 
   0   5  10   379643.69   341354.25   7984.45 o 
  -5   6  10       11.00      -66.26    104.14 o 
  -2   6  10    22701.99    21200.53    429.28 o 
  -7   7  10     6975.19     5308.03    309.67 o 
  -4   7  10    17150.50    16890.83    355.58 o 
  -1   7  10     2402.36     2274.46    136.41 o 
  -6   8  10       21.48       24.52    115.52 o 
  -3   8  10    65962.74    62679.91   1089.97 o 
   0   8  10   111188.01   111886.30   2720.76 o 
  -8   9  10    70223.18    70747.18   1411.73 o 
  -5   9  10   121277.59   122505.47   2118.35 o 
  -2   9  10      132.46       45.57    166.10 o 
 -10  10  10     2701.20     3101.20    330.04 o 
  -7  10  10     3050.02     3454.21    221.72 o 
  -4  10  10     9404.14     8318.72    277.94 o 
  -1  10  10    25967.38    25457.17    658.63 o 
  -9  11  10     1107.82     1201.63    179.62 o 
  -6  11  10      381.04      509.11    164.15 o 
  -3  11  10     1599.49      877.18    219.02 o 
   0  11  10       89.97      -26.48    290.98 o 
 -11  12  10     1959.10     1573.13    286.51 o 
  -8  12  10    42611.03    44586.25   1004.08 o 
  -5  12  10     6525.95     6484.82    316.10 o 
  -2  12  10      325.05      544.15    233.00 o 
 -13  13  10    33572.07    32327.91   1990.72 o 
 -10  13  10     3700.95     3810.01    311.29 o 
  -7  13  10      111.45     -204.28    204.28 o 
  -4  13  10    51750.36    55249.89   1353.76 o 
  -1  13  10    16048.80    16884.98    680.01 o 
  -9  14  10     9919.15    10183.67    461.00 o 
  -6  14  10     3183.19     3408.06    372.28 o 
  -3  14  10      715.22     1603.54    347.94 o 
  -8  15  10        5.90     -118.05    269.59 o 
  -1   3  11   224944.64   225319.81   2881.67 o 
  -3   4  11    40242.63    37378.18    512.76 o 
  -2   5  11    66259.91    54169.36    845.62 o 
  -4   6  11    15485.97    13942.45    294.13 o 
  -1   6  11    81062.23    75000.14   1269.24 o 
  -6   7  11    90918.99    81368.87   1435.74 o 
  -3   7  11     1782.94     1904.46    120.32 o 
  -5   8  11      875.42     1506.82    267.34 o 
  -2   8  11     5517.31     4444.12    206.11 o 
  -7   9  11    11838.51    11792.74    385.59 o 
  -4   9  11     4366.96     4685.21    204.72 o 
  -1   9  11       43.71      -69.39    120.80 o 
  -9  10  11       65.44     -199.86    199.86 o 
  -6  10  11        7.65       53.97    177.64 o 
  -3  10  11    45390.76    42191.49    881.12 o 
  -8  11  11    10723.61    11735.50    372.97 o 
  -5  11  11    50662.50    49137.70   1014.93 o 
  -2  11  11    16683.08    17088.90    489.64 o 
 -10  12  11    35216.06    33930.99    767.27 o 
  -7  12  11     2591.54     2529.55    255.14 o 
  -4  12  11     5175.47     5394.97    383.80 o 
  -1  12  11    16010.07    14300.30    534.67 o 
 -12  13  11      323.79      161.79    253.24 o 
  -9  13  11     1968.26      915.55    260.60 o 
  -6  13  11     1009.44      854.34    282.65 o 
  -3  13  11     3107.85     3369.17    373.70 o 
 -11  14  11    13282.78    15916.75    631.11 o 
  -8  14  11     3733.53     4023.06    353.13 o 
  -5  14  11     1552.55     1394.38    333.64 o 
  -7  15  11     9393.87    10019.36    805.66 o 
   0   0  12   120301.55   121469.08   4401.53 o 
  -1   2  12    41329.20    44404.28    579.76 o 
  -3   3  12    44248.00    55335.46   1014.98 o 
   0   3  12   173723.42   167313.70   2841.04 o 
  -2   4  12    18510.18    19849.56    299.18 o 
  -4   5  12   131815.19   133991.58   1852.10 o 
  -1   5  12    70605.35    66684.64   1063.80 o 
  -6   6  12       46.24      386.55    207.16 o 
  -3   6  12     2326.03     2472.96    141.59 o 
   0   6  12    41688.29    43228.98   1411.87 o 
  -5   7  12     3018.86     3830.41    164.60 o 
  -2   7  12    17526.41    19230.16    434.08 o 
  -7   8  12    25790.54    24525.37    558.68 o 
  -4   8  12   219473.81   214402.14   3658.43 o 
  -1   8  12    13383.29    13655.13    360.35 o 
  -9   9  12   126565.89   127102.30   3189.04 o 
  -6   9  12      159.37      223.12    118.93 o 
  -3   9  12     8327.94     8648.20    336.45 o 
   0   9  12   155978.50   158021.97   4222.26 o 
  -8  10  12     2150.44     1951.19    213.53 o 
  -5  10  12    23857.19    23210.44    545.83 o 
  -2  10  12     4946.82     4905.62    253.60 o 
 -10  11  12       84.95       38.93    161.81 o 
  -7  11  12     2271.75     2275.78    194.11 o 
  -4  11  12     2347.38     3014.04    225.37 o 
  -1  11  12     2652.26     2161.29    242.42 o 
 -12  12  12    34508.40    32061.62   1236.20 o 
  -9  12  12     6545.89     6587.08    335.98 o 
  -6  12  12     3959.41     3645.83    268.42 o 
  -3  12  12    10118.66     9291.79    444.84 o 
   0  12  12    37852.21    40418.33   2001.52 o 
 -11  13  12     1620.83     1068.89    250.91 o 
  -8  13  12    45942.29    44923.99   1027.39 o 
  -5  13  12    47345.54    46224.68   1082.92 o 
  -2  13  12       22.15     -155.28    433.45 o 
 -10  14  12     6576.11     5707.53    400.97 o 
  -7  14  12     2636.48     2026.14    296.61 o 
  -4  14  12     3918.66     4807.49    365.05 o 
  -2   3  13   235644.28   238987.97   3064.68 o 
  -1   4  13      101.80      116.86     72.27 o 
  -3   5  13    70383.59    82412.35   1086.15 o 
  -5   6  13    21257.70    23789.26    517.75 o 
  -2   6  13      400.91      765.82    122.54 o 
  -4   7  13     3617.55     2746.87    136.73 o 
  -1   7  13    60358.21    60597.93   1147.97 o 
  -6   8  13    13704.58    13483.59    334.60 o 
  -3   8  13     7396.84     6398.86    235.08 o 
  -8   9  13     9906.94     9755.10    430.36 o 
  -5   9  13     1273.37     1106.70    168.79 o 
  -2   9  13    17987.77    17123.50    430.95 o 
  -7  10  13    35793.90    33786.31    725.74 o 
  -4  10  13      531.14      751.07    172.07 o 
  -1  10  13     2235.21     2015.20    195.48 o 
  -9  11  13    13970.21    13637.72    412.43 o 
  -6  11  13    41482.12    40423.79    910.08 o 
  -3  11  13    19741.76    21206.72    561.27 o 
 -11  12  13     8066.18     7145.67    375.99 o 
  -8  12  13     2350.45     3095.46    266.05 o 
  -5  12  13     1542.30     1777.56    218.48 o 
  -2  12  13    34754.13    34245.27   1331.20 o 
 -10  13  13      825.68      360.40    376.24 o 
  -7  13  13      201.28      -56.75    215.51 o 
  -4  13  13      357.19      498.14    242.42 o 
  -1  13  13      301.88      343.96    241.75 o 
  -9  14  13     1138.48      964.61    270.64 o 
  -6  14  13     7051.03     7373.86    458.22 o 
  -3  14  13    15876.90    15521.40    593.24 o 
   0   1  14   199070.47   182814.95   2997.25 o 
  -2   2  14    15518.81    13217.93    294.18 o 
  -1   3  14    64848.89    61192.78    769.04 o 
  -3   4  14     7881.89     4758.04    122.65 o 
   0   4  14   302079.34   329873.19   5846.80 o 
  -5   5  14   206931.28   223259.88   4938.18 o 
  -2   5  14    10629.18     7415.01    208.91 o 
  -4   6  14    11727.11    13277.57    350.41 o 
  -1   6  14      542.75      249.54    135.37 o 
  -6   7  14    18333.83    18069.08    468.71 o 
  -3   7  14        0.36     -142.75    142.75 o 
   0   7  14       22.37      133.47    179.68 o 
  -8   8  14    62431.52    66790.42   2259.73 o 
  -5   8  14    14098.39    15442.97    413.62 o 
  -2   8  14    16252.66    19118.19    463.27 o 
  -7   9  14     7607.94     8118.99    262.27 o 
  -4   9  14    88093.53    92033.77   1728.17 o 
  -1   9  14    35833.91    35256.32    781.71 o 
  -9  10  14     4411.73     3595.11    275.28 o 
  -6  10  14      435.77      128.66    142.65 o 
  -3  10  14    15007.94    15206.82    462.54 o 
   0  10  14     1620.67     1401.95    376.46 o 
 -11  11  14     1036.88      541.70    301.82 o 
  -8  11  14     1860.15     2023.39    195.15 o 
  -5  11  14    11097.41    11850.66    402.26 o 
  -2  11  14     9873.18     9902.85    515.30 o 
 -10  12  14     4198.98     4503.01    317.93 o 
  -7  12  14      564.91      808.74    216.51 o 
  -4  12  14    42068.96    42064.81    988.08 o 
  -1  12  14      273.50      -73.40    220.10 o 
 -12  13  14     5544.00     5326.23    389.79 o 
  -9  13  14    39279.91    39870.55    942.13 o 
  -6  13  14      261.09      324.75    217.35 o 
  -3  13  14      811.59     1054.64    253.21 o 
 -11  14  14     1477.51     1248.24    311.15 o 
  -8  14  14      189.96      -96.40    242.58 o 
  -5  14  14     1750.49     1603.22    290.26 o 
  -1   2  15   172654.47   185697.08   2137.49 o 
  -2   4  15    20617.73    20325.29    326.02 o 
  -4   5  15    17279.51    18750.78    354.80 o 
  -1   5  15      316.24      -15.85    100.26 o 
  -3   6  15   259548.73   244114.47   4307.60 o 
  -5   7  15   150273.97   149993.20   2470.86 o 
  -2   7  15    41162.81    35595.73    695.23 o 
  -7   8  15    11598.75     9331.73    314.03 o 
  -4   8  15     1394.62     1114.02    165.46 o 
  -1   8  15    30592.67    28934.11    638.33 o 
  -6   9  15     5122.75     4725.79    236.57 o 
  -3   9  15    29122.00    26463.29    605.33 o 
  -8  10  15    53052.89    51757.46   1040.45 o 
  -5  10  15    11287.33    11267.26    380.44 o 
  -2  10  15     7848.30     7817.54    304.03 o 
 -10  11  15    34819.71    35035.42    753.29 o 
  -7  11  15     5932.08     6022.45    300.60 o 
  -4  11  15     9737.22     9429.02    358.08 o 
  -1  11  15    39486.62    39312.91   1005.40 o 
  -9  12  15     2053.63     1849.48    279.26 o 
  -6  12  15    28666.65    29383.41    730.36 o 
  -3  12  15     2262.87     2246.37    318.60 o 
 -11  13  15       18.20     -159.93    241.06 o 
  -8  13  15      238.64      822.24    313.51 o 
  -5  13  15       39.60      -73.79    231.66 o 
  -2  13  15     1575.59     1586.71    330.52 o 
 -10  14  15       37.18      165.03    253.31 o 
  -7  14  15    24509.29    25249.29    739.11 o 
  -4  14  15     4316.10     4579.17    493.68 o 
  -1   1  16    22078.41    25057.43    451.16 o 
   0   2  16    28439.54    26564.10    499.16 o 
  -2   3  16   196036.58   198679.95   2469.82 o 
  -4   4  16   237083.44   220364.47   3885.23 o 
  -1   4  16    97874.88    89311.38   1177.12 o 
  -3   5  16    79734.29    74605.88   1064.29 o 
   0   5  16    62281.73    60580.55   2080.43 o 
  -5   6  16     3696.07     2729.63    147.32 o 
  -2   6  16   123030.38   120931.39   2089.59 o 
  -7   7  16    22291.14    23361.49    691.19 o 
  -4   7  16      875.81     1158.62    178.31 o 
  -1   7  16    39084.54    35723.51    704.45 o 
  -6   8  16    10107.21     9404.50    281.07 o 
  -3   8  16       94.71      189.03    133.38 o 
   0   8  16   131219.75   132597.20   3886.07 o 
  -8   9  16    13577.29    13237.02    383.00 o 
  -5   9  16    60720.91    60411.85   1164.19 o 
  -2   9  16    25272.55    25026.78    548.12 o 
 -10  10  16       60.33      165.43    233.51 o 
  -7  10  16    50637.85    47867.71    972.49 o 
  -4  10  16     4851.93     4452.51    239.15 o 
  -1  10  16       47.46      155.89    198.79 o 
  -9  11  16     7933.73     8938.60    328.48 o 
  -6  11  16    12463.49    14227.22    448.51 o 
  -3  11  16     7173.70     7174.20    329.05 o 
   0  11  16     3037.91     2861.80    421.15 o 
 -11  12  16     3050.57     2673.74    266.97 o 
  -8  12  16    12111.91    12677.41    444.62 o 
  -5  12  16     1059.66      708.86    207.63 o 
  -2  12  16    12045.67    12733.01    496.70 o 
 -10  13  16       44.51        3.65    220.50 o 
  -7  13  16     4780.05     5120.08    342.32 o 
  -4  13  16    25425.27    25231.33    761.53 o 
  -1  13  16     3949.63     3737.01    314.31 o 
  -9  14  16     5634.05     5379.59    368.29 o 
  -6  14  16     3478.95     3159.41    324.32 o 
  -3  14  16     8837.77     9674.71    473.16 o 
  -1   3  17   130992.12   141734.20   1778.76 o 
  -3   4  17    35137.59    31271.88    454.17 o 
  -2   5  17    34193.86    34112.97    652.12 o 
  -4   6  17    28336.52    24357.15    493.88 o 
  -1   6  17    30842.74    29449.20    594.54 o 
  -6   7  17   136195.17   131865.83   2270.81 o 
  -3   7  17    28027.51    27813.13    595.49 o 
  -5   8  17     9427.41    10217.22    281.96 o 
  -2   8  17    20024.73    20228.21    461.58 o 
  -7   9  17    15280.41    15222.40    374.66 o 
  -4   9  17       64.40     -156.18    156.18 o 
  -1   9  17     2641.62     2668.35    185.32 o 
  -9  10  17     4133.62     4030.47    242.35 o 
  -6  10  17     3411.39     2976.56    184.02 o 
  -3  10  17    83163.35    84022.82   1605.03 o 
  -8  11  17    22697.56    23041.60    567.81 o 
  -5  11  17    33763.51    34374.23    802.91 o 
  -2  11  17    19381.00    19778.27    623.16 o 
 -10  12  17    20219.30    19957.87    571.64 o 
  -7  12  17     9532.89     8422.66    366.84 o 
  -4  12  17       72.52      230.44    199.70 o 
  -1  12  17     9453.19    10245.40    489.20 o 
 -12  13  17       52.71      -59.25    396.79 o 
  -9  13  17      391.77      634.49    241.13 o 
  -6  13  17     2672.30     2013.49    245.62 o 
  -3  13  17     8166.65     7696.03    413.68 o 
 -11  14  17    14686.56    14767.29    550.35 o 
  -8  14  17     6209.22     6948.40    395.38 o 
  -5  14  17     2064.44     2150.26    314.49 o 
   0   0  18   789591.88   707405.38  20560.14 o 
  -1   2  18    62288.48    62328.16    736.42 o 
  -3   3  18      176.15      175.21    103.22 o 
   0   3  18    43716.04    42748.77    775.80 o 
  -2   4  18    29617.07    27384.83    393.94 o 
  -4   5  18    55582.00    61467.60    978.75 o 
  -1   5  18    59055.43    64838.93   1114.74 o 
  -6   6  18    31255.50    32852.82    859.69 o 
  -3   6  18    47348.89    48604.00    934.14 o 
   0   6  18    20721.59    17660.34    625.07 o 
  -5   7  18     8583.34    10969.75    280.96 o 
  -2   7  18    27060.09    30237.76    606.55 o 
  -7   8  18        4.98       66.83    176.58 o 
  -4   8  18    76664.20    77867.17   1540.91 o 
  -1   8  18      585.22      666.16    143.96 o 
  -9   9  18    47186.21    50196.57   1554.25 o 
  -6   9  18     1724.61     1704.12    198.59 o 
  -3   9  18      194.25       -3.57    142.68 o 
   0   9  18    77983.16    78740.61   2552.24 o 
  -8  10  18     2042.32     2281.59    195.49 o 
  -5  10  18     6009.58     5807.38    284.05 o 
  -2  10  18      308.20      392.66    160.00 o 
 -10  11  18     7717.76     7579.88    322.37 o 
  -7  11  18     5129.18     4875.17    284.29 o 
  -4  11  18     8619.01     8112.91    334.06 o 
  -1  11  18    14171.48    13905.33    512.65 o 
 -12  12  18    12660.94    11374.46    897.42 o 
  -9  12  18     2896.37     2662.69    266.11 o 
  -6  12  18    14503.07    13931.43    460.06 o 
  -3  12  18     2723.18     2720.05    279.81 o 
   0  12  18     4321.45     4110.68    557.08 o 
 -11  13  18     6483.95     6459.07    369.83 o 
  -8  13  18    17905.05    19119.59    580.60 o 
  -5  13  18    17639.37    17854.94    597.29 o 
  -2  13  18     2400.74     2117.91    294.54 o 
 -10  14  18      406.19      409.26    257.13 o 
  -7  14  18     4251.03     5009.45    360.33 o 
  -4  14  18      348.48      481.86    282.14 o 
  -2   3  19   241328.73   255883.88   3184.65 o 
  -1   4  19    20209.44    14574.80    288.01 o 
  -3   5  19    36702.34    40848.25    635.38 o 
  -5   6  19    19055.06    16624.87    378.86 o 
  -2   6  19    54084.98    47965.68    924.46 o 
  -4   7  19    16285.79    17541.02    416.65 o 
  -1   7  19    91266.42    90494.05   1763.27 o 
  -6   8  19    63831.91    64247.31   1124.71 o 
  -3   8  19    14122.42    15704.89    410.66 o 
  -8   9  19     2537.73     2518.66    200.63 o 
  -5   9  19        0.30      -36.01    166.07 o 
  -2   9  19     8893.74     8655.02    282.36 o 
  -7  10  19    59127.49    59519.65   1171.76 o 
  -4  10  19    13533.03    13389.12    419.33 o 
  -1  10  19     7179.47     6527.41    344.36 o 
  -9  11  19      480.94      584.25    214.20 o 
  -6  11  19    21350.91    21630.57    584.25 o 
  -3  11  19     5065.41     5347.94    282.98 o 
 -11  12  19     7657.17     7169.01    349.17 o 
  -8  12  19     3431.96     2928.57    265.03 o 
  -5  12  19     4950.52     4555.48    276.83 o 
  -2  12  19    11122.23    11164.50    470.73 o 
 -10  13  19       16.24     -111.94    226.39 o 
  -7  13  19      562.21      563.58    218.48 o 
  -4  13  19       23.81       76.36    300.34 o 
  -1  13  19        7.43     -227.83    227.83 o 
  -9  14  19      185.50       32.61    247.52 o 
  -6  14  19     4456.62     4978.11    365.76 o 
  -3  14  19    11879.35    12183.09    708.13 o 
   0   1  20   269412.69   283668.53   4306.56 o 
  -2   2  20    14823.93    15972.26    344.28 o 
  -1   3  20    20087.25    16100.72    241.62 o 
  -3   4  20    54130.82    43084.50    677.47 o 
   0   4  20   391892.19   363426.94   7119.67 o 
  -5   5  20   267639.94   254703.30   5309.56 o 
  -2   5  20     1072.61      884.57    116.84 o 
  -4   6  20     2535.92     4368.95    171.31 o 
  -1   6  20     8915.80    10320.92    304.27 o 
  -6   7  20    23997.76    22488.35    485.60 o 
  -3   7  20      757.31      370.76    136.32 o 
   0   7  20     1852.20      938.11    291.98 o 
  -8   8  20    71739.61    70142.87   1720.76 o 
  -5   8  20    35713.79    33446.58    697.30 o 
  -2   8  20     5668.23     6406.50    234.36 o 
  -7   9  20      355.62      158.92    130.46 o 
  -4   9  20   109466.74   109166.72   2129.84 o 
  -1   9  20    44194.84    44147.52    940.09 o 
  -9  10  20    26706.96    23788.33    587.72 o 
  -6  10  20      977.17     1067.24    201.47 o 
  -3  10  20      993.72      607.68    173.65 o 
   0  10  20      635.65       79.60    292.49 o 
 -11  11  20     1552.47     1148.69    283.76 o 
  -8  11  20       22.58      221.64    293.31 o 
  -5  11  20     1727.18     1917.96    220.85 o 
  -2  11  20     1236.22     1155.36    230.75 o 
 -10  12  20     2758.36     2328.01    258.75 o 
  -7  12  20       44.74      -26.45    203.81 o 
  -4  12  20    29499.85    28084.57    769.80 o 
  -1  12  20      585.54      361.79    248.94 o 
 -12  13  20     8342.91     9061.86    549.85 o 
  -9  13  20    52645.14    51744.22   1159.95 o 
  -6  13  20     1080.18      772.43    223.60 o 
  -3  13  20     1304.50     1573.42    285.04 o 
  -8  14  20     3391.22     3114.00    297.33 o 
  -5  14  20     7769.98     8434.75    456.80 o 
  -1   2  21    79363.75    89631.51   1014.05 o 
  -2   4  21     7319.15     6702.36    159.00 o 
  -4   5  21    23354.26    21226.41    420.96 o 
  -1   5  21       58.26       -2.24     90.72 o 
  -3   6  21   157185.86   147294.36   2640.81 o 
  -5   7  21    70969.99    73948.79   1313.57 o 
  -2   7  21    86568.10    82580.73   1540.54 o 
  -7   8  21    23165.44    22036.22    484.43 o 
  -4   8  21       54.47      343.84    172.82 o 
  -1   8  21    36063.44    31984.60    746.15 o 
  -6   9  21     5199.79     4608.86    216.26 o 
  -3   9  21    12120.43    11825.24    356.30 o 
  -8  10  21    21814.56    21811.06    536.61 o 
  -5  10  21      575.70      426.22    179.02 o 
  -2  10  21    10927.27    11498.28    387.04 o 
 -10  11  21    25860.15    25779.24    786.52 o 
  -7  11  21     2637.46     2633.80    246.24 o 
  -4  11  21     9576.50     9745.35    394.02 o 
  -1  11  21    22079.78    23410.02    704.67 o 
  -9  12  21      307.69      436.32    328.65 o 
  -6  12  21    24946.68    25645.25    671.22 o 
  -3  12  21      749.53      785.26    234.02 o 
 -11  13  21      120.02      563.97    293.31 o 
  -8  13  21      756.78      411.08    226.95 o 
  -5  13  21      150.98       89.40    238.03 o 
  -2  13  21        7.73      405.12    251.42 o 
 -10  14  21      281.38      -89.31    242.52 o 
  -7  14  21    11779.98    12599.81    535.78 o 
  -4  14  21      738.33      715.00    273.55 o 
  -1   1  22   542502.62   545828.19   8830.83 o 
   0   2  22     3660.29     2582.66    107.58 o 
  -2   3  22    18408.37    17887.23    265.07 o 
  -4   4  22   303109.47   307069.94   6041.84 o 
  -1   4  22    78835.91    66582.28    993.25 o 
  -3   5  22      786.07      273.17    102.57 o 
   0   5  22   189822.36   190989.64   4228.58 o 
  -5   6  22    47849.61    47771.01    878.41 o 
  -2   6  22    23216.07    20428.25    462.83 o 
  -7   7  22     6205.92     6405.72    381.52 o 
  -4   7  22     8427.70     8223.57    291.79 o 
  -1   7  22     4520.35     4932.18    203.65 o 
  -6   8  22     2018.03     2447.71    241.16 o 
  -3   8  22    29752.29    30421.57    777.16 o 
   0   8  22    86310.59    89302.10   2831.26 o 
  -8   9  22    40849.92    38151.15    817.86 o 
  -5   9  22   112980.10   112441.74   2188.22 o 
  -2   9  22      859.43      738.07    149.00 o 
 -10  10  22     9604.53    10169.78    526.25 o 
  -7  10  22      527.40      512.40    144.94 o 
  -4  10  22      413.01      217.92    162.28 o 
  -1  10  22    14516.98    14143.31    514.68 o 
  -9  11  22       10.81      -42.56    197.78 o 
  -6  11  22      119.77      194.45    191.69 o 
  -3  11  22     5852.69     6135.05    335.19 o 
   0  11  22        2.24       43.93    301.64 o 
 -11  12  22      205.81      257.10    231.55 o 
  -8  12  22    40874.87    41970.84    968.59 o 
  -5  12  22     3177.59     3494.94    261.84 o 
  -2  12  22      214.94      619.18    237.96 o 
 -10  13  22     4994.04     5112.34    348.20 o 
  -7  13  22      403.25      207.48    268.28 o 
  -4  13  22    49880.23    52608.37   1322.21 o 
  -1  13  22     9493.17    10069.24    460.45 o 
  -9  14  22    16701.22    17179.82    606.14 o 
  -6  14  22     2348.07     2099.41    371.87 o 
  -1   3  23   138836.81   126920.52   1644.55 o 
  -3   4  23    13568.79    17214.88    313.08 o 
  -2   5  23    88343.24    90475.64   1580.90 o 
  -4   6  23     2777.02     3592.68    168.47 o 
  -1   6  23     1580.99     1203.00    137.47 o 
  -6   7  23    87868.23    93726.95   1595.37 o 
  -3   7  23    18395.65    16879.44    415.04 o 
  -5   8  23     6019.07     5326.49    194.04 o 
  -2   8  23    61863.08    58531.08   1132.16 o 
  -7   9  23     3604.95     2829.75    186.03 o 
  -4   9  23     1369.28     1131.59    217.35 o 
  -1   9  23     5183.14     4583.23    234.97 o 
  -9  10  23     6815.26     5802.28    425.42 o 
  -6  10  23    17541.98    16086.73    476.83 o 
  -3  10  23    41783.01    40268.20    898.70 o 
  -8  11  23    16251.55    16981.00    513.43 o 
  -5  11  23    10807.42    10518.88    389.99 o 
  -2  11  23     1933.56     2081.67    258.00 o 
 -10  12  23    10968.18    10971.17    423.69 o 
  -7  12  23     7431.92     7337.25    350.08 o 
  -4  12  23      398.90      334.08    308.08 o 
  -1  12  23     3439.75     2880.51    281.29 o 
 -12  13  23      142.15      599.44    311.20 o 
  -9  13  23      856.44      557.39    236.80 o 
  -6  13  23        5.93       89.29    248.79 o 
  -3  13  23      218.36      276.66    244.57 o 
  -8  14  23     3209.26     3094.98    300.83 o 
  -5  14  23      634.27      803.38    310.57 o 
   0   0  24   583019.75   564595.12  23091.38 o 
  -1   2  24      499.20      469.89     62.74 o 
  -3   3  24    28329.57    23170.35    495.72 o 
   0   3  24       97.62      -41.69    122.25 o 
  -2   4  24     8007.67     7053.45    168.12 o 
  -4   5  24   111978.30   108457.22   1750.80 o 
  -1   5  24   145399.98   150803.92   2495.79 o 
  -6   6  24      123.81      -52.17    244.27 o 
  -3   6  24    15400.50    13879.84    354.50 o 
   0   6  24    10429.84    10748.22    567.68 o 
  -5   7  24    17639.22    17195.33    408.67 o 
  -2   7  24     3484.19     3356.28    200.40 o 
  -7   8  24      660.76      689.04    144.83 o 
  -4   8  24   102915.63    96794.54   1896.30 o 
  -1   8  24     1791.90      950.53    157.97 o 
  -9   9  24    79843.68    79097.39   3182.95 o 
  -6   9  24     9873.17    10260.88    315.78 o 
  -3   9  24      816.73      812.04    160.36 o 
   0   9  24    66311.10    61620.32   1855.14 o 
  -8  10  24      217.57      345.96    177.30 o 
  -5  10  24     5815.68     6490.33    294.87 o 
  -2  10  24     1387.10     1398.33    238.87 o 
 -10  11  24     3676.96     2971.51    348.61 o 
  -7  11  24       20.59     -186.12    186.12 o 
  -4  11  24     2882.61     3514.61    251.05 o 
  -1  11  24     1162.29      970.39    245.62 o 
 -12  12  24     7785.97     7532.33    795.95 o 
  -9  12  24     7148.23     6279.73    343.00 o 
  -6  12  24     2999.46     2960.89    256.84 o 
  -3  12  24     4904.04     4390.02    328.79 o 
   0  12  24     3728.84     3999.21    459.52 o 
 -11  13  24       66.31      102.66    257.93 o 
  -8  13  24    16280.58    16247.18    532.38 o 
  -5  13  24    23990.29    23855.06    713.40 o 
  -2  13  24      325.69     -224.05    244.73 o 
 -10  14  24     2974.54     3126.87    335.80 o 
  -7  14  24      203.78      265.36    276.02 o 
  -4  14  24     1178.40     1353.67    310.04 o 
  -2   3  25   190192.34   190153.14   2390.40 o 
  -1   4  25     8858.24     8014.34    178.07 o 
  -3   5  25    55080.34    51262.61    804.58 o 
  -5   6  25    32900.46    27294.47    643.78 o 
  -2   6  25    13767.47    12550.70    330.04 o 
  -4   7  25    17246.88    21251.14    520.86 o 
  -1   7  25    94826.54    91358.34   1803.48 o 
  -6   8  25    40980.13    37452.62    736.46 o 
  -3   8  25     9804.22    10680.13    325.40 o 
  -8   9  25     1168.11      959.85    181.57 o 
  -5   9  25     3402.84     3269.64    227.75 o 
  -2   9  25    10340.71     9907.26    337.70 o 
  -7  10  25    44630.29    41875.37    874.71 o 
  -4  10  25     4807.69     3992.93    283.32 o 
  -1  10  25     1556.51     1195.63    270.72 o 
  -9  11  25     4473.82     4986.18    298.25 o 
  -6  11  25    20343.92    19117.91    548.94 o 
  -3  11  25     4510.03     4746.70    311.51 o 
 -11  12  25    13143.48    11671.31    451.70 o 
  -8  12  25      454.62      509.26    217.22 o 
  -5  12  25     4136.43     4398.20    318.12 o 
  -2  12  25     9983.28     9473.42    445.66 o 
 -10  13  25      598.42     1279.93    250.16 o 
  -7  13  25       28.59      -38.27    215.54 o 
  -4  13  25      201.77      516.39    409.51 o 
  -9  14  25      641.42      475.83    272.67 o 
  -6  14  25     1907.01     2404.78    321.17 o 
   0   1  26    14422.46    18026.41    377.46 o 
  -2   2  26    15909.57    17733.88    445.44 o 
  -1   3  26    75375.87    75144.78   1023.39 o 
  -3   4  26    12298.53    14138.72    265.71 o 
   0   4  26   159763.14   153416.92   2906.87 o 
  -5   5  26   109667.88    94908.37   2054.90 o 
  -2   5  26    10629.39    11648.83    254.57 o 
  -4   6  26    45656.75    42346.34    803.94 o 
  -1   6  26     3902.17     3219.18    159.79 o 
  -6   7  26    50033.07    46454.91    889.12 o 
  -3   7  26     1079.65     1256.32    143.99 o 
   0   7  26     3422.66     3877.14    334.53 o 
  -8   8  26    94146.41    95202.74   3309.37 o 
  -5   8  26     6263.98     5597.38    199.81 o 
  -2   8  26    26178.23    24135.27    554.27 o 
  -7   9  26    19072.55    18653.73    475.90 o 
  -4   9  26    45749.18    46041.93    989.60 o 
  -1   9  26    15931.85    17024.85    552.86 o 
  -9  10  26      603.18      242.40    167.30 o 
  -6  10  26      128.67      449.42    234.91 o 
  -3  10  26    17302.42    18207.94    601.77 o 
   0  10  26       54.44     -262.40    262.40 o 
 -11  11  26     1132.55      509.51    389.84 o 
  -8  11  26     2403.84     1717.04    232.93 o 
  -5  11  26    20597.63    22097.12    595.30 o 
  -2  11  26     7503.30     7203.82    384.53 o 
 -10  12  26    13150.67    13780.46    471.44 o 
  -7  12  26      205.22      -92.07    202.97 o 
  -4  12  26    17006.26    19098.82    695.94 o 
  -1  12  26     1081.63     1397.55    292.32 o 
  -9  13  26    26997.95    27417.06    739.54 o 
  -6  13  26     2087.52     2345.95    297.39 o 
  -3  13  26      407.31       21.05    304.45 o 
  -8  14  26     3220.14     2833.93    413.01 o 
  -5  14  26     4034.86     3867.15    369.48 o 
  -1   2  27   284293.78   277785.84   3281.52 o 
  -2   4  27    13405.20    14189.78    264.04 o 
  -4   5  27      516.61      832.13    112.46 o 
  -1   5  27     6906.64     8800.47    237.73 o 
  -3   6  27   124478.58   124870.97   2141.49 o 
  -5   7  27    40118.52    40586.70    771.90 o 
  -2   7  27   119853.36   117108.09   2130.34 o 
  -7   8  27    10731.94    12163.63    351.79 o 
  -4   8  27     2152.36     2192.52    203.74 o 
  -1   8  27     1845.98     1267.78    231.40 o 
  -6   9  27    33343.03    32112.54    693.36 o 
  -3   9  27     2446.09     3409.85    219.16 o 
  -8  10  27      576.46      923.99    177.17 o 
  -5  10  27    13026.80    14501.55    451.49 o 
  -2  10  27    30694.37    29051.15    803.35 o 
 -10  11  27    35838.38    34758.07    819.11 o 
  -7  11  27     1990.20     1640.79    234.27 o 
  -4  11  27     4994.22     5136.05    278.87 o 
  -1  11  27    21104.79    22500.50    653.60 o 
  -9  12  27      106.04      175.25    218.61 o 
  -6  12  27    22954.69    24181.82    649.50 o 
  -3  12  27     3618.93     3819.61    319.92 o 
 -11  13  27     2384.85     2274.38    346.72 o 
  -8  13  27       35.19     -214.96    214.96 o 
  -5  13  27     1331.02     1104.91    269.76 o 
  -2  13  27      190.14       35.59    255.50 o 
  -7  14  27    15715.35    17442.57    627.91 o 
  -1   1  28    97752.80    98550.73   1581.75 o 
   0   2  28   199990.86   207848.78   3740.25 o 
  -2   3  28    36713.79    32908.53    476.49 o 
  -4   4  28   301133.56   311565.34   6457.78 o 
  -1   4  28      406.90       95.60    106.49 o 
  -3   5  28    44937.05    45231.86    722.05 o 
   0   5  28    78302.75    77398.03   1589.14 o 
  -5   6  28     7111.98     7230.91    241.40 o 
  -2   6  28      818.53      213.33    125.88 o 
  -7   7  28     4172.00     4425.81    390.74 o 
  -4   7  28     8513.76     8987.42    277.14 o 
  -1   7  28    52692.70    49274.93    963.87 o 
  -6   8  28    54823.09    54827.37   1062.58 o 
  -3   8  28    25965.19    23509.13    545.00 o 
   0   8  28    35287.27    35293.37   1156.16 o 
  -8   9  28    19187.53    18005.11    489.05 o 
  -5   9  28    42405.62    42655.68    937.00 o 
  -2   9  28    12064.93    10891.24    365.00 o 
 -10  10  28      204.57      -52.04    253.59 o 
  -7  10  28    19960.06    19754.41    554.53 o 
  -4  10  28    11246.40    12279.81    403.53 o 
  -1  10  28      494.61      590.15    220.16 o 
  -9  11  28    18146.11    17671.13    523.85 o 
  -6  11  28    11457.54    10962.00    409.99 o 
  -3  11  28      112.56      434.96    221.99 o 
   0  11  28     1278.26     1226.90    391.14 o 
 -11  12  28      672.07      809.51    354.12 o 
  -8  12  28    28874.41    28239.73    792.72 o 
  -5  12  28       49.30        8.26    234.22 o 
  -2  12  28     6522.64     6618.39    455.56 o 
 -10  13  28       43.38     -198.79    230.39 o 
  -7  13  28     3148.49     3496.88    288.56 o 
  -4  13  28    20559.94    19133.23    906.77 o 
  -9  14  28      377.09      299.71    286.84 o 
  -6  14  28      201.25      467.63    283.61 o 
  -1   3  29   160829.84   148613.73   2098.13 o 
  -3   4  29       12.48      -42.45     96.13 o 
  -2   5  29   125292.94   125154.56   2060.44 o 
  -4   6  29     6179.86     8118.39    239.74 o 
  -1   6  29    62743.15    60633.57   1151.91 o 
  -6   7  29   102519.30   102395.24   1737.02 o 
  -3   7  29      329.67      154.42    145.31 o 
  -5   8  29     3460.49     3633.68    228.04 o 
  -2   8  29    28535.67    27853.91    616.95 o 
  -7   9  29    21231.64    19094.48    473.82 o 
  -4   9  29        6.57      -84.44    183.18 o 
  -1   9  29     5931.38     4847.54    308.57 o 
  -9  10  29    14469.57    13898.64    511.56 o 
  -6  10  29     6053.95     6376.58    308.14 o 
  -3  10  29    59796.52    57209.62   1213.69 o 
  -8  11  29     7779.96     7472.60    347.69 o 
  -5  11  29    25281.91    23889.65    626.59 o 
  -2  11  29     9716.84     9299.28    431.85 o 
 -10  12  29    13383.14    13053.26    571.79 o 
  -7  12  29     4803.95     4698.34    304.24 o 
  -4  12  29      140.76      457.55    309.31 o 
  -1  12  29     3957.68     4034.95    314.07 o 
  -9  13  29      979.22     1072.75    258.57 o 
  -6  13  29     1720.25     1120.28    276.39 o 
  -3  13  29       17.29      291.51    299.35 o 
  -8  14  29     1727.44      954.56    296.71 o 
   0   0  30   366630.53   431270.25  14834.53 o 
  -1   2  30    12541.71    14118.77    240.71 o 
  -3   3  30    38001.34    43032.35    920.26 o 
   0   3  30    40436.59    45203.65    968.40 o 
  -2   4  30    14491.02    17289.80    313.02 o 
  -4   5  30    70598.29    64648.45   1047.62 o 
  -1   5  30    80673.97    77439.55   1186.75 o 
  -6   6  30     2018.55     2818.71    271.93 o 
  -3   6  30    44287.84    42933.21    719.27 o 
   0   6  30     4236.28     4413.43    233.84 o 
  -5   7  30    11681.75    10326.42    289.73 o 
  -2   7  30    11322.69     9961.31    305.44 o 
  -7   8  30     8883.16     9680.87    309.23 o 
  -4   8  30   155646.42   155779.95   2979.99 o 
  -1   8  30    12670.08    11293.42    403.66 o 
  -9   9  30    55540.35    49829.74   1511.37 o 
  -6   9  30      105.08      392.41    148.84 o 
  -3   9  30     4834.29     4618.82    245.50 o 
   0   9  30    62440.35    63635.13   1920.70 o 
  -8  10  30     9161.63     8573.36    352.61 o 
  -5  10  30     1832.33     2077.48    222.03 o 
  -2  10  30     6485.05     6825.91    417.70 o 
 -10  11  30     4998.95     5467.44    317.97 o 
  -7  11  30      740.08      779.61    257.74 o 
  -4  11  30        6.62      -66.20    253.00 o 
  -1  11  30     3608.15     3849.94    286.21 o 
 -12  12  30    22266.99    22223.47   1540.41 o 
  -9  12  30     9828.54     9415.82    399.54 o 
  -6  12  30     1525.64     1791.87    265.24 o 
  -3  12  30     9048.49     9587.95    459.48 o 
   0  12  30    23608.62    24339.44   1062.63 o 
 -11  13  30     1727.27     1326.69    319.49 o 
  -8  13  30    15875.78    15604.10    534.02 o 
  -5  13  30    25639.85    25673.28    872.53 o 
  -2  13  30     2064.47     1695.91    283.17 o 
  -7  14  30     9352.59     9137.12    494.88 o 
  -2   3  31   181365.05   171111.00   2130.09 o 
  -1   4  31       61.34       54.99    102.70 o 
  -3   5  31    66484.45    64092.25   1030.85 o 
  -5   6  31    70081.04    71565.80   1284.54 o 
  -2   6  31      514.83      486.94    145.45 o 
  -4   7  31    15741.16    15009.02    383.13 o 
  -1   7  31    69507.25    70034.68   1329.04 o 
  -6   8  31    15438.07    14045.09    367.34 o 
  -3   8  31     2261.60     2238.22    190.34 o 
  -8   9  31        2.51      145.27    159.50 o 
  -5   9  31        1.66      384.91    217.27 o 
  -2   9  31    38732.49    41901.48    923.38 o 
  -7  10  31    74622.22    75955.64   1559.41 o 
  -4  10  31       65.75     -177.01    177.01 o 
  -1  10  31    17070.09    16819.70    534.11 o 
  -9  11  31    27462.23    27252.08    692.99 o 
  -6  11  31    48049.85    50890.85   1120.41 o 
  -3  11  31     8574.14     9764.58    431.66 o 
 -11  12  31     9988.10    10298.72    517.18 o 
  -8  12  31     5024.19     4584.00    348.20 o 
  -5  12  31     4591.44     5238.30    356.23 o 
  -2  12  31     8739.66     8862.93    448.39 o 
 -10  13  31     3802.72     3490.78    306.00 o 
  -7  13  31     4901.62     5734.37    387.32 o 
  -4  13  31        3.30     -226.11    251.13 o 
   0   1  32   126334.98   124422.77   2490.38 o 
  -2   2  32     5440.19     5344.14    323.25 o 
  -1   3  32     2311.68     2654.37    112.63 o 
  -3   4  32   145355.56   154539.94   2247.88 o 
   0   4  32   474335.72   470977.56   8793.59 o 
  -5   5  32    76561.03    70248.66   1646.18 o 
  -2   5  32     6124.35     7247.79    188.89 o 
  -4   6  32     2857.13     3196.63    173.30 o 
  -1   6  32     1526.89      981.28    148.28 o 
  -6   7  32     3045.02     3016.60    188.28 o 
  -3   7  32    26665.18    26521.53    624.55 o 
   0   7  32     5554.30     6424.72    410.50 o 
  -8   8  32   198245.47   186368.84   4962.21 o 
  -5   8  32    39147.63    39798.37    768.08 o 
  -2   8  32     1467.13     1199.32    151.48 o 
  -7   9  32      755.87      849.02    157.20 o 
  -4   9  32   113104.03   108004.05   2123.05 o 
  -1   9  32    62414.50    64078.39   1498.47 o 
  -9  10  32      699.08      785.63    267.72 o 
  -6  10  32      309.76      141.58    180.58 o 
  -3  10  32    11809.76    11577.04    450.58 o 
   0  10  32     3312.23     2165.66    365.89 o 
 -11  11  32     7638.15     7101.33    809.96 o 
  -8  11  32     4480.75     4574.56    295.65 o 
  -5  11  32      763.53      515.87    197.60 o 
  -2  11  32      408.53      241.71    292.50 o 
 -10  12  32     1829.10     2125.60    274.29 o 
  -7  12  32    12078.22    10710.19    421.14 o 
  -4  12  32    47603.93    49640.71   1203.48 o 
  -1  12  32     1378.77     1581.37    277.40 o 
  -9  13  32    38040.12    39546.07    936.58 o 
  -6  13  32       13.77       38.53    264.29 o 
  -3  13  32     1056.94     1145.31    290.70 o 
  -1   2  33   214698.95   204725.30   2721.59 o 
  -2   4  33    18024.88    17561.97    313.36 o 
  -4   5  33     1159.08     1380.81    127.55 o 
  -1   5  33     6501.31     7032.45    184.01 o 
  -3   6  33   122655.40   123302.95   2058.31 o 
  -5   7  33    45957.16    44284.79    820.71 o 
  -2   7  33    76525.91    73504.79   1388.01 o 
  -7   8  33     6459.24     7441.49    329.93 o 
  -4   8  33     1243.32      816.25    173.38 o 
  -1   8  33      196.97      281.99    144.74 o 
  -6   9  33    17834.48    16764.86    492.08 o 
  -3   9  33    20434.10    21408.97    561.49 o 
  -8  10  33    10860.69    12085.05    417.15 o 
  -5  10  33    25153.59    23596.43    616.94 o 
  -2  10  33     6136.93     4497.82    309.78 o 
 -10  11  33    25952.72    24295.26    668.16 o 
  -7  11  33     1182.72     1150.75    221.00 o 
  -4  11  33     1197.67     1293.33    260.26 o 
  -1  11  33    35888.30    35228.18    902.13 o 
  -9  12  33     2165.03     2188.36    272.23 o 
  -6  12  33    16197.72    14468.78    548.96 o 
  -3  12  33       57.53       66.35    267.66 o 
  -8  13  33     1244.16     1015.15    255.12 o 
  -5  13  33      848.38      829.58    273.88 o 
  -1   1  34    41175.57    36273.71    799.99 o 
   0   2  34     6221.37     6253.02    220.81 o 
  -2   3  34     2544.71     2540.05    151.05 o 
  -4   4  34   321378.78   330427.03   7048.47 o 
  -1   4  34    48781.65    54429.81    793.39 o 
  -3   5  34      551.91      351.13    103.32 o 
   0   5  34   155418.58   151182.72   3026.35 o 
  -5   6  34       62.81      -47.79    152.08 o 
  -2   6  34    20032.53    20384.90    413.81 o 
  -7   7  34     4433.89     4662.87    341.73 o 
  -4   7  34    19154.67    18994.56    423.64 o 
  -1   7  34     1712.44     1317.40    200.69 o 
  -6   8  34     2982.37     2614.88    188.99 o 
  -3   8  34    32449.45    30134.92    704.48 o 
   0   8  34   129817.23   123364.23   3789.00 o 
  -8   9  34    52471.40    49647.56   1027.33 o 
  -5   9  34    77220.20    75872.63   1547.19 o 
  -2   9  34     1913.85     1682.56    244.42 o 
 -10  10  34     2384.14     1923.98    424.93 o 
  -7  10  34     6099.19     6160.33    306.89 o 
  -4  10  34     5006.02     6142.04    398.45 o 
  -1  10  34     1656.35     1942.25    249.49 o 
  -9  11  34     1643.57     1236.94    244.29 o 
  -6  11  34     4291.35     3437.86    262.64 o 
  -3  11  34       92.27      439.10    231.68 o 
   0  11  34     1732.29     1792.83    385.68 o 
 -11  12  34     1511.26     1644.36    303.25 o 
  -8  12  34    36354.53    33695.92    866.34 o 
  -5  12  34     9156.10     8807.99    434.71 o 
  -2  12  34      910.10      841.42    235.52 o 
 -10  13  34      585.79      464.10    241.04 o 
  -7  13  34      110.96       67.49    276.42 o 
  -4  13  34    29940.53    29273.56    879.29 o 
  -1   3  35   122518.74   130867.34   1653.62 o 
  -3   4  35     2857.72     4515.30    164.02 o 
  -2   5  35    38439.00    37098.61    627.37 o 
  -4   6  35    15788.62    15264.01    372.76 o 
  -1   6  35    57884.32    57643.51    977.65 o 
  -6   7  35    49794.66    48101.33    921.00 o 
  -3   7  35      351.54      284.95    188.48 o 
  -5   8  35     8102.74     8059.64    307.55 o 
  -2   8  35     9730.26    10948.40    362.18 o 
  -7   9  35    24742.96    25922.99    614.98 o 
  -4   9  35     3671.85     3680.37    239.35 o 
  -1   9  35        4.73        4.71    192.46 o 
  -9  10  35     1770.26     2199.87    294.45 o 
  -6  10  35      389.13      172.83    191.12 o 
  -3  10  35    42722.50    44407.44   1072.79 o 
  -8  11  35     5310.06     4753.60    297.06 o 
  -5  11  35    25099.12    24464.18    951.07 o 
  -2  11  35    12338.40    10640.75    473.70 o 
 -10  12  35    13689.91    12843.68    476.16 o 
  -7  12  35     1947.13     2179.70    261.98 o 
  -4  12  35     3397.97     2748.72    346.53 o 
  -1  12  35    11435.08    11649.91    502.46 o 
  -9  13  35      451.21      694.99    248.71 o 
  -6  13  35     1212.88     1314.72    292.03 o 
  -3  13  35     1456.65     1126.56    339.76 o 
   0   0  36   249784.72   256609.83  10702.90 o 
  -1   2  36     9944.74     9628.36    214.50 o 
  -3   3  36     1974.97     2320.84    164.22 o 
   0   3  36    22784.77    23059.65    557.20 o 
  -2   4  36    26665.10    26268.93    438.12 o 
  -4   5  36    28395.35    28724.42    531.67 o 
  -1   5  36    35908.95    33205.59    543.13 o 
  -6   6  36      125.13      -49.09    276.27 o 
  -3   6  36    25143.77    24683.81    494.19 o 
   0   6  36     1164.13     1781.48    164.95 o 
  -5   7  36     5887.40     5198.52    204.04 o 
  -2   7  36    16248.37    14393.30    385.76 o 
  -7   8  36      193.92      -41.99    195.85 o 
  -4   8  36    77416.45    76820.35   1548.11 o 
  -1   8  36     4883.27     4835.99    273.04 o 
  -9   9  36    39027.51    36043.96   1177.07 o 
  -6   9  36     3493.02     3654.66    245.57 o 
  -3   9  36     5510.73     5922.36    443.48 o 
   0   9  36    33939.53    34481.30   1490.63 o 
  -8  10  36     3577.02     4088.70    275.34 o 
  -5  10  36     3741.28     3872.86    352.16 o 
  -2  10  36     9379.00     8194.18    401.59 o 
 -10  11  36     4517.24     4143.57    337.12 o 
  -7  11  36     1802.07     1764.70    235.65 o 
  -4  11  36      685.75      495.57    237.25 o 
  -1  11  36     5184.44     6400.59    400.47 o 
  -9  12  36     3581.74     3870.24    296.41 o 
  -6  12  36     7134.02     7747.68    543.95 o 
  -3  12  36     4490.37     5154.69    371.27 o 
  -8  13  36    22907.28    23147.34    742.21 o 
  -5  13  36    12872.26    13686.78    556.04 o 
  -2   3  37    82787.02    73720.38   1082.43 o 
  -1   4  37    15999.38    18783.33    326.10 o 
  -3   5  37    60534.04    58803.70    937.19 o 
  -5   6  37    40814.80    38825.88    710.34 o 
  -2   6  37    30594.92    30969.66    569.20 o 
  -4   7  37      185.70     -107.86    107.86 o 
  -1   7  37    65992.41    67559.33   1310.13 o 
  -6   8  37    18045.96    17452.21    505.12 o 
  -3   8  37      259.91      282.90    167.29 o 
  -8   9  37     1312.58     1128.81    180.84 o 
  -5   9  37     1909.31     2493.05    238.86 o 
  -2   9  37     6276.27     7449.56    474.76 o 
  -7  10  37    59360.66    63180.85   1292.89 o 
  -4  10  37     2395.16     2569.06    226.66 o 
  -1  10  37     4580.83     5145.24    314.70 o 
  -9  11  37     6615.02     5611.87    355.20 o 
  -6  11  37    17483.51    17765.98    536.16 o 
  -3  11  37     9923.80     8568.83    507.90 o 
 -11  12  37     5188.22     5240.83    385.09 o 
  -8  12  37      119.58      -44.41    262.19 o 
  -5  12  37     4907.03     4576.43    347.98 o 
  -2  12  37    14783.73    15266.26    553.61 o 
  -7  13  37     1549.24     1590.64    314.83 o 
  -4  13  37      290.83      365.31    275.31 o 
   0   1  38    43055.73    43974.13   1026.97 o 
  -2   2  38    81746.01    78275.86   1634.89 o 
  -1   3  38    50648.19    52176.46    772.26 o 
  -3   4  38     4852.92     5053.71    152.00 o 
   0   4  38   240178.53   247848.50   5138.77 o 
  -5   5  38    40139.95    42146.76   1077.91 o 
  -2   5  38    30468.12    27935.72    524.68 o 
  -4   6  38    21896.84    22671.15    536.98 o 
  -1   6  38    13047.88    13002.82    285.33 o 
  -6   7  38    22290.38    22329.52    545.98 o 
  -3   7  38     3780.96     4003.69    229.48 o 
   0   7  38     1157.09      535.24    313.72 o 
  -8   8  38     9107.90     8611.30    658.27 o 
  -5   8  38    10207.15     9724.92    307.05 o 
  -2   8  38    13809.14    13055.63    452.60 o 
  -7   9  38     5543.99     5774.92    308.03 o 
  -4   9  38    19662.42    18292.24    515.36 o 
  -1   9  38    14530.91    12834.13    452.62 o 
  -9  10  38      478.02      693.51    233.20 o 
  -6  10  38     4075.28     4059.24    268.93 o 
  -3  10  38    25106.48    22665.83    820.88 o 
   0  10  38      328.02     -255.97    293.32 o 
 -11  11  38     7668.44     6869.10   2515.98 o 
  -8  11  38     4731.29     4818.66    306.43 o 
  -5  11  38     2603.31     2203.43    341.15 o 
  -2  11  38     5138.62     5522.10    336.46 o 
 -10  12  38     2206.21     2064.27    420.77 o 
  -7  12  38      322.40      747.65    222.85 o 
  -4  12  38     5725.00     6704.94    423.82 o 
  -1  12  38     2525.68     2715.40    302.00 o 
  -9  13  38     9235.27     8810.07    505.71 o 
  -6  13  38     4441.53     4571.23    380.93 o 
  -1   2  39    22446.03    22258.60    390.82 o 
  -2   4  39    32771.46    34973.63    546.54 o 
  -4   5  39     3672.60     3980.02    169.17 o 
  -1   5  39      909.29     1430.91    125.22 o 
  -3   6  39   113743.86   113708.75   1787.01 o 
  -5   7  39    36026.63    35829.54    692.01 o 
  -2   7  39    12293.54    12373.08    406.82 o 
  -7   8  39    12062.20    11252.00    479.49 o 
  -4   8  39      968.02     1110.93    187.67 o 
  -1   8  39    24417.99    26303.74    668.77 o 
  -6   9  39     2131.17     2519.56    355.66 o 
  -3   9  39    20209.39    19033.55    562.47 o 
  -8  10  39    20323.45    18414.56    534.04 o 
  -5  10  39     5581.25     4833.62    280.77 o 
  -2  10  39     2326.27     2650.79    361.07 o 
 -10  11  39     9690.61    10061.09    472.01 o 
  -7  11  39     3537.74     3756.69    424.06 o 
  -4  11  39     1819.49     1360.55    268.40 o 
  -1  11  39    21270.79    23062.62    707.38 o 
  -9  12  39     2762.84     1940.97    273.56 o 
  -6  12  39    10820.41     9399.21    459.99 o 
  -3  12  39      185.92      685.71    272.49 o 
  -8  13  39      527.41      227.15    290.59 o 
  -5  13  39      875.13     1121.32    299.27 o 
  -1   1  40    25047.79    23579.81    716.29 o 
   0   2  40     1684.50     1221.10    193.56 o 
  -2   3  40    48799.72    51291.16    809.09 o 
  -4   4  40   113685.61   116379.73   2519.55 o 
  -1   4  40    20277.23    22807.77    423.54 o 
  -3   5  40     2052.32     2147.82    141.59 o 
   0   5  40    49982.44    49018.41   1112.89 o 
  -5   6  40     1168.76      791.06    138.67 o 
  -2   6  40    30352.12    29758.97    559.77 o 
  -7   7  40     9465.62     9842.17    712.42 o 
  -4   7  40     2723.21     2831.23    189.63 o 
  -1   7  40    12012.14    12725.40    367.61 o 
  -6   8  40     2246.09     2104.90    184.05 o 
  -3   8  40     2948.89     2849.90    213.46 o 
   0   8  40    29362.42    28794.21   1092.64 o 
  -8   9  40    14959.91    14138.54    485.35 o 
  -5   9  40    25372.50    25596.91    655.00 o 
  -2   9  40     2961.37     3350.58    332.55 o 
 -10  10  40       26.99     -141.79    464.92 o 
  -7  10  40    14457.93    16151.91    586.27 o 
  -4  10  40      143.96     -150.52    292.15 o 
  -1  10  40     3735.49     4635.81    316.14 o 
  -9  11  40      508.59      252.67    209.50 o 
  -6  11  40     4122.38     3905.14    280.62 o 
  -3  11  40     2331.42     2320.86    339.88 o 
   0  11  40     5895.20     4944.63    503.21 o 
  -8  12  40     6993.53     7150.38    358.02 o 
  -5  12  40       13.42      293.01    271.28 o 
  -2  12  40     3213.49     3789.77    327.45 o 
  -7  13  40     1544.09     1005.20    310.36 o 
  -1   3  41    77638.41    80360.37   1214.49 o 
  -3   4  41    17648.46    18265.02    373.79 o 
  -2   5  41    37787.74    34381.68    606.65 o 
  -4   6  41    11718.41    11108.15    285.94 o 
  -1   6  41    17013.08    15440.27    325.14 o 
  -6   7  41    48366.74    43508.11    943.05 o 
  -3   7  41     4155.20     4407.67    256.52 o 
  -5   8  41     1477.72     1208.16    268.00 o 
  -2   8  41    20783.36    21960.94    567.93 o 
  -7   9  41     3651.07     3532.56    341.92 o 
  -4   9  41      125.99       70.59    205.62 o 
  -1   9  41        2.08      246.05    206.56 o 
  -9  10  41       63.55      380.78    212.96 o 
  -6  10  41     2009.36     2381.98    235.33 o 
  -3  10  41    34428.42    34387.50   1077.62 o 
  -8  11  41     6407.84     6313.90    334.00 o 
  -5  11  41    14651.09    14401.81    538.81 o 
  -2  11  41     6963.11     7456.79    439.37 o 
 -10  12  41     9787.38     8801.05    464.24 o 
  -7  12  41     4608.14     5542.50    388.40 o 
  -4  12  41     1351.04     1949.77    298.55 o 
  -6  13  41      349.40      703.12    446.23 o 
   0   0  42   415382.34   385285.31  16452.62 o 
  -1   2  42       77.23       -4.10    104.97 o 
  -3   3  42     9777.49     9020.90    347.37 o 
   0   3  42     4346.32     3467.82    251.11 o 
  -2   4  42    10146.83     9424.22    225.77 o 
  -4   5  42   102784.19   101977.23   1629.55 o 
  -1   5  42    87871.24    87403.18   1343.96 o 
  -6   6  42      803.13      650.61    352.69 o 
  -3   6  42     3731.99     3250.47    173.62 o 
   0   6  42     3343.83     2874.27    243.46 o 
  -5   7  42     8997.30     9499.08    416.54 o 
  -2   7  42     4898.65     4920.52    252.42 o 
  -7   8  42     4346.64     3678.10    235.04 o 
  -4   8  42    97382.81    95019.21   1892.74 o 
  -1   8  42      177.22      655.27    235.58 o 
  -9   9  42    65990.61    69032.99   3102.93 o 
  -6   9  42       30.37     -124.62    176.25 o 
  -3   9  42     6510.64     6118.53    347.60 o 
   0   9  42    65239.15    63867.43   2113.59 o 
  -8  10  42        5.97      212.34    243.45 o 
  -5  10  42     7727.82     7219.30    334.28 o 
  -2  10  42      101.93      284.44    208.45 o 
 -10  11  42      636.89      616.71    263.70 o 
  -7  11  42      435.54      514.90    210.07 o 
  -4  11  42       34.74       37.36    243.51 o 
  -1  11  42     2620.01     2323.48    295.21 o 
  -9  12  42     4617.18     4787.89    329.09 o 
  -6  12  42     6320.60     6598.08    451.70 o 
  -3  12  42     6566.26     6664.96    428.21 o 
  -2   3  43   149974.50   156411.47   2305.05 o 
  -1   4  43     2778.32     3050.90    186.47 o 
  -3   5  43    92122.39    91645.05   1417.18 o 
  -5   6  43    26103.23    26451.96    557.34 o 
  -2   6  43    13246.17    14082.44    321.56 o 
  -4   7  43       22.65      -68.97    143.86 o 
  -1   7  43    81522.99    81867.60   1627.94 o 
  -6   8  43    28533.44    27176.76    610.83 o 
  -3   8  43     6370.73     5936.87    308.24 o 
  -8   9  43     2561.23     2381.98    240.95 o 
  -5   9  43     3625.95     3827.87    257.12 o 
  -2   9  43     3495.42     3403.46    318.23 o 
  -7  10  43    23155.62    23720.06    774.53 o 
  -4  10  43     3867.72     4640.99    391.37 o 
  -1  10  43       36.33      -58.54    218.25 o 
  -9  11  43     2823.03     2652.37    296.64 o 
  -6  11  43     7019.81     6656.97    387.52 o 
  -3  11  43     8308.02     8712.31    444.71 o 
  -8  12  43       81.50       49.25    401.11 o 
  -5  12  43     2703.01     3071.58    340.16 o 
   0   1  44   113218.81   113072.23   2806.99 o 
  -2   2  44      417.04      760.41    172.55 o 
  -1   3  44     6520.25     7601.44    226.89 o 
  -3   4  44    11346.48    10343.23    269.79 o 
   0   4  44   209163.66   213271.27   4247.48 o 
  -5   5  44   208566.64   212743.34   5200.40 o 
  -2   5  44     4049.34     4842.09    184.55 o 
  -4   6  44        5.59      410.05    154.48 o 
  -1   6  44     5736.83     5430.05    218.89 o 
  -6   7  44     5105.44     5795.99    266.58 o 
  -3   7  44     5453.24     5606.99    241.51 o 
   0   7  44     6476.64     7309.54    463.74 o 
  -8   8  44    49772.46    50823.88   1556.77 o 
  -5   8  44    28921.16    29722.14    730.60 o 
  -2   8  44     5352.97     5651.56    297.98 o 
  -7   9  44       60.44      106.62    189.39 o 
  -4   9  44    64612.91    65182.26   1368.62 o 
  -1   9  44    34792.09    35684.82   1061.33 o 
  -9  10  44     8338.50     7281.56    396.76 o 
  -6  10  44     2281.87     2123.28    229.02 o 
  -3  10  44       31.08      -27.17    263.36 o 
   0  10  44     4371.20     5668.89    511.67 o 
  -8  11  44      690.95      651.52    292.93 o 
  -5  11  44     5208.57     5099.85    361.62 o 
  -2  11  44     1413.79     1555.98    263.74 o 
  -7  12  44     4369.23     5133.19    382.61 o 
  -4  12  44    36913.21    38325.86   1019.83 o 
  -1   2  45    61835.09    67590.23   1111.28 o 
  -2   4  45     7317.99     6887.62    233.03 o 
  -4   5  45     4677.31     5101.50    222.98 o 
  -1   5  45        3.86       15.47    156.35 o 
  -3   6  45    69512.62    67366.97   1247.67 o 
  -5   7  45    64504.01    60760.47   1152.05 o 
  -2   7  45    14357.40    15358.59    423.15 o 
  -7   8  45     1534.42     1503.73    197.04 o 
  -4   8  45      455.33      420.95    204.13 o 
  -1   8  45    21080.86    20349.49    610.33 o 
  -6   9  45     7566.76     7263.02    328.43 o 
  -3   9  45     1858.06     1535.41    253.65 o 
  -8  10  45     2766.47     2738.29    266.55 o 
  -5  10  45     2105.81     2010.42    294.12 o 
  -2  10  45    17322.48    19097.35    612.33 o 
 -10  11  45    20318.82    19943.66    667.00 o 
  -7  11  45     6013.42     6159.66    351.57 o 
  -4  11  45     1790.04     2335.12    334.66 o 
  -1  11  45    12445.75    12972.43    573.39 o 
  -9  12  45      149.46      409.85    270.26 o 
  -6  12  45    16281.56    17091.68    715.94 o 
  -3  12  45     2673.39     2683.61    348.13 o 
  -1   1  46    73958.13    71828.18   1846.83 o 
   0   2  46    34778.51    34125.38    905.88 o 
  -2   3  46     6878.96     6660.17    229.24 o 
  -4   4  46   155911.47   150587.91   3463.70 o 
  -1   4  46    20589.06    20164.97    418.60 o 
  -3   5  46     6285.17     5927.91    237.82 o 
   0   5  46    44804.48    43750.50   1195.92 o 
  -5   6  46      373.37      319.16    155.23 o 
  -2   6  46      688.29     1108.54    151.49 o 
  -7   7  46        3.20      176.40    259.12 o 
  -4   7  46        2.45     -151.01    151.01 o 
  -1   7  46    16279.19    17024.61    498.43 o 
  -6   8  46     3665.19     3778.54    255.99 o 
  -3   8  46    18586.53    17780.03    686.09 o 
   0   8  46    44272.48    44096.90   1545.80 o 
  -8   9  46    21329.91    20282.18    734.84 o 
  -5   9  46    46376.23    49226.56   1048.29 o 
  -2   9  46     1066.58      922.82    223.50 o 
 -10  10  46       81.83      433.62    392.74 o 
  -7  10  46     5227.81     4926.70    298.39 o 
  -4  10  46     1271.55     1725.01    270.77 o 
  -1  10  46     5174.06     5945.34    476.05 o 
  -9  11  46     1312.33     1956.85    372.29 o 
  -6  11  46     1163.90     1573.70    291.26 o 
  -3  11  46       36.99      269.36    265.13 o 
  -8  12  46    17861.47    19038.39    838.46 o 
  -5  12  46       10.33       -7.29    276.26 o 
  -1   3  47    84663.35    86764.27   1404.36 o 
  -3   4  47    12707.07    11499.04    300.02 o 
  -2   5  47    34304.69    35396.76    643.92 o 
  -4   6  47     5210.53     4351.54    226.04 o 
  -1   6  47    14063.49    14959.84    396.84 o 
  -6   7  47    58416.79    55828.98   1076.40 o 
  -3   7  47    13730.92    13977.93    421.17 o 
  -5   8  47     1005.74      905.22    198.10 o 
  -2   8  47    34115.40    33387.11    801.33 o 
  -7   9  47     4698.92     4865.35    291.56 o 
  -4   9  47     1149.34     1292.50    205.12 o 
  -1   9  47      717.78      919.26    242.55 o 
  -9  10  47    11561.84    10197.64    548.44 o 
  -6  10  47    10095.04     9917.16    394.15 o 
  -3  10  47    48057.92    45193.78   1114.26 o 
  -8  11  47     5266.58     4985.73    327.82 o 
  -5  11  47    16358.41    15994.83    580.20 o 
  -2  11  47     3122.70     3784.52    351.82 o 
  -7  12  47     5490.95     5620.01    410.40 o 
  -4  12  47      559.25      548.17    405.27 o 
   0   0  48   233489.81   219633.53   9272.32 o 
  -1   2  48    28010.80    27257.23    540.73 o 
  -3   3  48     5611.23     5843.46    404.24 o 
   0   3  48        2.45     -156.29    191.19 o 
  -2   4  48    21583.09    21031.57    455.53 o 
  -4   5  48    37079.14    36857.89    719.44 o 
  -1   5  48    23965.84    24153.61    502.99 o 
  -6   6  48    29570.65    29998.60   1009.68 o 
  -3   6  48    38068.32    37831.64    747.74 o 
   0   6  48     6288.29     6457.59    423.86 o 
  -5   7  48    20608.63    22094.79    513.35 o 
  -2   7  48    11279.53    12142.75    375.89 o 
  -7   8  48      817.93      909.79    204.61 o 
  -4   8  48    44976.94    48407.73   1024.81 o 
  -1   8  48     2313.88     1949.05    248.37 o 
  -9   9  48    28420.92    28053.85   1202.37 o 
  -6   9  48     3718.49     3659.89    314.83 o 
  -3   9  48       15.56      130.58    226.21 o 
   0   9  48    33753.59    35083.49   1964.24 o 
  -8  10  48     3689.33     3952.76    306.11 o 
  -5  10  48      325.15       -0.45    281.49 o 
  -2  10  48     3259.64     4880.77    353.82 o 
  -7  11  48     1711.90     2140.05    314.73 o 
  -4  11  48     7191.35     6651.24    439.91 o 
  -6  12  48     4611.51     5389.94    401.48 o 
  -2   3  49    71999.00    80747.55   1240.73 o 
  -1   4  49      155.62      573.73    162.21 o 
  -3   5  49    22652.10    22996.41    530.93 o 
  -5   6  49     6709.60     7624.68    293.57 o 
  -2   6  49       17.98     -103.61    145.72 o 
  -4   7  49    12825.48    13350.41    387.34 o 
  -1   7  49    41743.37    40754.87    962.05 o 
  -6   8  49    17162.77    17973.41    692.00 o 
  -3   8  49     9625.65     9833.28    599.27 o 
  -8   9  49      151.32      538.57    210.12 o 
  -5   9  49      461.24      365.09    276.33 o 
  -2   9  49    11914.72    11517.73    473.20 o 
  -7  10  49    25330.92    24762.06    674.89 o 
  -4  10  49     2806.19     2955.16    321.98 o 
  -1  10  49     3955.40     4358.27    591.76 o 
  -9  11  49     6363.16     6983.10    410.49 o 
  -6  11  49    12028.59    11936.64    524.23 o 
  -3  11  49     8686.41     7926.81    484.40 o 
   0   1  50     7190.63     8619.51    512.22 o 
  -2   2  50     9190.07     9149.68    314.48 o 
  -1   3  50    15630.68    15910.44    363.14 o 
  -3   4  50     3566.60     3687.34    190.30 o 
   0   4  50    16930.54    16852.60    581.07 o 
  -5   5  50     9724.18    10242.10    481.08 o 
  -2   5  50    14272.42    13930.01    460.26 o 
  -4   6  50     1893.11     1817.32    191.43 o 
  -1   6  50     2006.79     2555.65    246.55 o 
  -6   7  50    13032.52    13449.49    440.42 o 
  -3   7  50      451.75      750.78    212.82 o 
   0   7  50     4166.73     4507.84    484.72 o 
  -8   8  50    42561.02    40894.81   1530.14 o 
  -5   8  50      115.91     -189.87    189.87 o 
  -2   8  50    12498.73    13326.25    490.99 o 
  -7   9  50     6432.44     6261.81    333.19 o 
  -4   9  50    31163.54    29367.80    804.25 o 
  -1   9  50     4771.89     4538.16    526.29 o 
  -9  10  50      381.10      707.11    248.95 o 
  -6  10  50     1825.30     1996.31    261.61 o 
  -3  10  50     9436.99     9628.50    508.24 o 
   0  10  50      140.07      638.56    641.22 o 
  -8  11  50       50.49      147.35    230.27 o 
  -5  11  50     9591.75     9951.69    481.17 o 
  -2  11  50     5577.97     5830.31    592.25 o 
  -1   2  51    40598.63    42762.31    780.12 o 
  -2   4  51      742.82      416.71    155.90 o 
  -4   5  51        5.09      -62.82    170.76 o 
  -1   5  51     7491.99     7887.75    278.12 o 
  -3   6  51    23826.24    22869.02    556.92 o 
  -5   7  51    15415.10    14379.40    430.60 o 
  -2   7  51    30239.56    30732.57    712.98 o 
  -7   8  51     5824.82     6042.35    324.68 o 
  -4   8  51     1126.92     1474.84    252.88 o 
  -1   8  51      147.05      229.31    251.50 o 
  -6   9  51     3848.18     3264.04    352.40 o 
  -3   9  51      281.76      184.30    240.51 o 
  -8  10  51     4272.06     4989.50    330.37 o 
  -5  10  51     1301.97      958.17    280.56 o 
  -2  10  51     9982.44     9716.69    518.75 o 
  -7  11  51     2150.56     2617.58    354.39 o 
  -4  11  51      894.07     1036.33    328.58 o 
  -1   1  52    17828.12    18960.46    669.66 o 
   0   2  52     1553.10     1394.93    227.79 o 
  -2   3  52      391.93      604.03    147.49 o 
  -4   4  52    63250.16    64199.64   1712.37 o 
  -1   4  52     3884.26     3227.77    223.01 o 
  -3   5  52     1094.24      919.47    174.70 o 
   0   5  52    59188.82    67272.23   1799.27 o 
  -5   6  52     2131.80     1779.06    196.56 o 
  -2   6  52       50.15        2.19    158.66 o 
  -7   7  52     3311.18     3778.32    384.67 o 
  -4   7  52      367.85      357.89    216.04 o 
  -1   7  52     7487.42     7877.00    591.53 o 
  -6   8  52     6970.73     6722.90    328.70 o 
  -3   8  52     7962.06     9023.19    463.65 o 
   0   8  52    40761.34    45142.88   1850.24 o 
  -8   9  52    11392.84    11482.16    475.88 o 
  -5   9  52    46450.51    47046.73   1065.47 o 
  -2   9  52      940.99      601.75    395.89 o 
  -7  10  52      557.90      733.13    233.68 o 
  -4  10  52       86.16      129.71    275.18 o 
  -1  10  52     2349.47     2000.90    391.67 o 
  -6  11  52     2604.29     3139.53    370.54 o 
  -3  11  52      175.83      -59.78    288.65 o 
  -1   3  53    54190.20    54216.45   1099.51 o 
  -3   4  53      219.41      193.60    156.26 o 
  -2   5  53    11979.16    14052.17    412.11 o 
  -4   6  53     4240.13     4247.22    240.90 o 
  -1   6  53     7314.93     8627.42    376.29 o 
  -6   7  53    26749.28    28708.50    803.80 o 
  -3   7  53     3956.50     3463.46    253.27 o 
  -5   8  53     2293.05     2053.95    511.03 o 
  -2   8  53     9570.32     9310.46    679.61 o 
  -7   9  53     5025.07     5623.61    365.25 o 
  -4   9  53      149.44      704.55    665.90 o 
  -1   9  53     1290.13      995.21    340.08 o 
  -9  10  53     3780.08     3866.45    353.09 o 
  -6  10  53      561.10      903.60    295.83 o 
  -3  10  53    15077.41    16525.96    810.16 o 
  -5  11  53    10237.09    10882.63    539.26 o 
   0   0  54    96838.57   103513.89   5341.51 o 
  -1   2  54      143.74      -12.51    167.34 o 
  -3   3  54    29304.26    28881.26    803.90 o 
   0   3  54    24692.31    24603.02    921.12 o 
  -2   4  54      852.55      756.38    166.10 o 
  -4   5  54    26131.03    28060.30    600.16 o 
  -1   5  54    36289.47    38542.39    891.45 o 
  -6   6  54     2451.57     2043.84    337.01 o 
  -3   6  54     1895.99     1928.62    210.15 o 
   0   6  54      824.20      384.51    375.07 o 
  -5   7  54       20.70       -5.49    187.68 o 
  -2   7  54       75.38       -4.86    244.38 o 
  -7   8  54     2469.41     2316.82    250.28 o 
  -4   8  54    50799.62    52759.53   1223.73 o 
  -1   8  54    12678.04    12431.56    631.91 o 
  -9   9  54    49144.18    46799.86   1952.44 o 
  -6   9  54     4989.87     4624.00    316.55 o 
  -3   9  54       36.44     -230.87    293.13 o 
   0   9  54    28325.66    28581.61   1589.13 o 
  -8  10  54        7.84      238.74    266.63 o 
  -5  10  54    10373.62    10754.49    523.89 o 
  -2  10  54        4.39     -153.57    357.43 o 
  -7  11  54       95.18     -436.15    638.87 o 
  -4  11  54      384.50      530.54    405.10 o 
  -2   3  55    10482.29    12016.05    367.18 o 
  -1   4  55     5784.17     4557.77    270.42 o 
  -3   5  55     2954.86     2854.08    268.36 o 
  -5   6  55     5009.84     4813.65    285.26 o 
  -2   6  55     3044.49     2897.97    248.69 o 
  -4   7  55     6918.93     8483.04    510.22 o 
  -1   7  55    17495.11    16913.66    702.77 o 
  -6   8  55     3664.17     3723.92    288.62 o 
  -3   8  55      947.93     1029.33    292.96 o 
  -8   9  55      525.99      249.66    242.02 o 
  -5   9  55     1232.34     1206.47    286.04 o 
  -2   9  55     5559.22     5003.58    450.21 o 
  -7  10  55    25867.74    26006.44    925.84 o 
  -4  10  55     1374.85     1777.78    373.28 o 
   0   1  56    23620.20    22651.95    769.37 o 
  -2   2  56      634.79     1073.14    303.26 o 
  -1   3  56      499.06      598.65    186.84 o 
  -3   4  56    26931.57    28015.16    645.47 o 
   0   4  56    86769.21    90763.70   2566.23 o 
  -5   5  56    26336.11    24419.37    807.31 o 
  -2   5  56      608.56      899.32    213.49 o 
  -4   6  56     1292.83      841.39    205.32 o 
  -1   6  56      535.82      163.05    270.68 o 
  -6   7  56      213.20      115.81    225.94 o 
  -3   7  56     3196.81     2781.02    284.42 o 
   0   7  56      445.39     1065.52    451.09 o 
  -8   8  56    33374.31    31407.85   1232.98 o 
  -5   8  56    10288.87     9470.90    422.69 o 
  -2   8  56      680.20      840.54    295.15 o 
  -7   9  56      633.54      913.34    256.67 o 
  -4   9  56    23200.62    24494.97    860.46 o 
  -1   9  56    12921.12    12757.62    727.01 o 
  -6  10  56      589.27     1016.27    378.39 o 
  -3  10  56     4321.21     4661.73    458.56 o 
  -1   2  57    16736.54    17215.57    462.70 o 
  -2   4  57     8639.51     8858.16    367.03 o 
  -4   5  57       16.89      -25.61    183.72 o 
  -1   5  57     1723.39     1739.14    223.47 o 
  -3   6  57    52355.87    53982.45   1162.22 o 
  -5   7  57     6151.99     6550.35    344.13 o 
  -2   7  57    30717.79    31759.10   1188.48 o 
  -7   8  57    15384.02    14667.40    683.34 o 
  -4   8  57     1084.91      430.17    301.05 o 
  -1   8  57     1000.06      434.45    341.68 o 
  -6   9  57     4719.95     5488.19    343.90 o 
  -3   9  57     7679.41     8722.76    519.02 o 
  -8  10  57    11618.72    12332.48    719.06 o 
  -5  10  57     4877.88     5248.45    447.05 o 
  -2  10  57     2724.99     3517.91    539.28 o 
  -1   1  58    17415.40    19311.03    706.30 o 
   0   2  58     3520.51     4299.61    354.08 o 
  -2   3  58    24679.55    25430.25    639.04 o 
  -4   4  58    79032.71    83521.27   2167.11 o 
  -1   4  58     8705.25     8141.09    353.57 o 
  -3   5  58     6956.13     7536.06    457.91 o 
   0   5  58    36747.24    39287.71   2019.19 o 
  -5   6  58       58.69      188.68    203.15 o 
  -2   6  58    13594.88    13397.96    510.14 o 
  -7   7  58      150.26      136.88    299.53 o 
  -4   7  58      640.95     1106.02    243.25 o 
  -1   7  58     6118.42     7001.15    494.37 o 
  -6   8  58     5837.51     5723.60    502.87 o 
  -3   8  58     1196.40     1263.35    349.76 o 
   0   8  58    27486.69    27493.56   1599.89 o 
  -8   9  58     6834.79     6622.93    425.69 o 
  -5   9  58    24145.78    24156.84   1084.10 o 
  -2   9  58     2809.80     2486.20    507.10 o 
  -7  10  58     9384.07     9220.89    571.17 o 
  -4  10  58      740.20      545.71    359.32 o 
  -1   3  59    56761.09    52407.81   1072.92 o 
  -3   4  59     1851.41     2610.46    249.40 o 
  -2   5  59    36211.16    35372.30    892.49 o 
  -4   6  59     4208.66     4608.32    301.06 o 
  -1   6  59    16406.60    17918.06    692.16 o 
  -6   7  59    40453.95    41541.93   1126.19 o 
  -3   7  59      190.88        2.93    228.76 o 
  -5   8  59     2596.36     2146.11    360.18 o 
  -2   8  59     2858.72     2291.34    482.50 o 
  -7   9  59     7754.45     6553.77    521.28 o 
  -4   9  59      640.92      750.06    314.46 o 
  -1   9  59      225.86      511.73    363.90 o 
  -6  10  59       61.20      285.88    344.56 o 
   0   0  60    58026.62    60740.12   2851.26 o 
  -1   2  60     9965.80    10827.68    369.43 o 
  -3   3  60        1.77       24.07    280.68 o 
   0   3  60     3038.13     3371.13    364.04 o 
  -2   4  60    17406.86    17443.13    536.65 o 
  -4   5  60     7854.83     7425.17    358.29 o 
  -1   5  60    12569.04    12392.89    481.79 o 
  -6   6  60      812.05      683.09    496.24 o 
  -3   6  60    16717.96    17473.60    590.10 o 
   0   6  60     8154.30     8234.95    721.91 o 
  -5   7  60    13193.17    11511.40    914.12 o 
  -2   7  60    19537.87    19858.68    744.35 o 
  -7   8  60      345.51      396.18    378.00 o 
  -4   8  60    37851.30    35798.17   1157.02 o 
  -1   8  60      741.62      791.92    321.81 o 
  -6   9  60      752.19      320.08    381.54 o 
  -3   9  60     5940.04     5795.32    483.35 o 
  -5  10  60       22.29     -105.38    487.39 o 
  -2   3  61    66231.49    61933.74   1286.85 o 
  -1   4  61     4320.14     4588.07    345.83 o 
  -3   5  61    32311.12    31250.74   1053.78 o 
  -5   6  61    21285.49    23162.40    702.03 o 
  -2   6  61     7230.35     6878.51    386.10 o 
  -4   7  61      365.64      260.42    314.39 o 
  -1   7  61    31015.29    31977.84   1013.11 o 
  -6   8  61     8482.80     7890.93    445.70 o 
  -3   8  61      243.84      133.03    314.70 o 
  -5   9  61      283.57      713.50    452.62 o 
  -2   9  61     4985.65     4911.83    470.71 o 
   0   1  62    25192.88    25781.42    882.07 o 
  -2   2  62     9745.46    10967.65    537.01 o 
  -1   3  62    19375.38    18545.15    552.34 o 
  -3   4  62     4534.45     5293.36    315.77 o 
   0   4  62   130717.73   131066.94   4004.57 o 
  -5   5  62    65369.12    64473.64   2121.60 o 
  -2   5  62     1697.85     1828.27    278.55 o 
  -4   6  62    12486.15    11471.14    670.81 o 
  -1   6  62     4101.64     4550.38    413.85 o 
  -6   7  62    13768.39    13724.64    570.45 o 
  -3   7  62      436.42      131.22    348.04 o 
   0   7  62        8.99      231.89    469.06 o 
  -8   8  62    24419.82    23782.94   1597.50 o 
  -5   8  62    10842.90    10209.76    526.51 o 
  -2   8  62     6190.25     6527.78    478.53 o 
  -7   9  62     3116.92     2895.31    383.98 o 
  -4   9  62    19554.71    18614.22   1080.81 o 
  -1   2  63    56244.69    56354.21   1109.67 o 
  -2   4  63     8379.13     8566.85    389.79 o 
  -4   5  63     2128.37     1771.05    287.23 o 
  -1   5  63       29.90     -235.09    235.09 o 
  -3   6  63    64522.41    64238.93   1522.12 o 
  -5   7  63    30864.77    31710.57    953.56 o 
  -2   7  63    23235.13    23141.86    836.10 o 
  -7   8  63     2375.05     1873.99    336.01 o 
  -4   8  63       49.99      -70.47    332.16 o 
  -1   8  63     8045.91     7701.27    517.05 o 
  -6   9  63     5480.51     5560.93    654.21 o 
  -3   9  63     7001.64     7296.72    534.31 o 
  -1   1  64    58155.48    56084.29   1561.58 o 
   0   2  64     4770.80     5319.40    410.90 o 
  -2   3  64     9714.79     8470.46    365.50 o 
  -4   4  64   138872.31   137067.92   4397.73 o 
  -1   4  64    22986.26    21635.78    665.24 o 
  -3   5  64     1267.53      752.85    247.93 o 
   0   5  64    44876.46    43447.76   1664.31 o 
  -5   6  64      611.56      530.43    297.16 o 
  -2   6  64     1051.91      553.88    313.19 o 
  -7   7  64      178.90       63.92    804.61 o 
  -4   7  64     5664.93     5726.83    385.05 o 
  -1   7  64     2559.25     2015.24    370.24 o 
  -6   8  64     1129.66     2706.68    765.96 o 
  -3   8  64    12366.54    12030.69    615.83 o 
  -5   9  64    26941.74    28673.37   2094.45 o 
  -1   3  65    37237.76    37084.02    872.68 o 
  -3   4  65     1123.16     1258.10    268.51 o 
  -2   5  65    32499.39    32425.10    992.59 o 
  -4   6  65      981.87     1334.43    346.71 o 
  -1   6  65    13412.11    13892.56    634.41 o 
  -6   7  65    31725.07    32649.72   1067.61 o 
  -3   7  65     1534.93     1197.01    340.95 o 
  -5   8  65     1411.59     1328.74    535.96 o 
  -2   8  65    11191.27    11469.86    615.18 o 
   0   0  66   169405.28   186007.31   8004.46 o 
  -1   2  66       20.58      140.06    215.32 o 
  -3   3  66     5591.52     6206.33    495.49 o 
   0   3  66     7810.55     7223.69    634.41 o 
  -2   4  66     1929.62     1643.79    263.13 o 
  -4   5  66    37083.50    36760.61    970.76 o 
  -1   5  66    35626.20    35836.86   1283.39 o 
  -6   6  66        1.24      -27.54    363.55 o 
  -3   6  66     1746.13     1837.10    346.60 o 
   0   6  66      694.86      379.32    482.96 o 
  -5   7  66      608.35      605.67    278.12 o 
  -2   7  66      908.04      328.95    339.74 o 
  -4   8  66    44726.98    47014.10   1439.41 o 
  -2   3  67    50472.04    51274.45   1122.18 o 
  -1   4  67       95.76      -30.75    231.47 o 
  -3   5  67    18423.16    18840.89   1022.00 o 
  -5   6  67    11661.08    11154.86    540.21 o 
  -2   6  67     4236.59     4804.28    429.84 o 
  -4   7  67     1226.10     1526.57    380.09 o 
  -1   7  67    22339.96    20791.40    805.47 o 
  -3   8  67     2536.32     3153.68    857.15 o 
   0   1  68    18358.31    18314.63    770.74 o 
  -2   2  68     3708.52     3199.78    416.79 o 
  -1   3  68     6542.77     6325.98    402.41 o 
  -3   4  68     5836.37     6040.67    400.02 o 
   0   4  68    51383.40    49974.32   1859.16 o 
  -5   5  68    22566.47    21280.98   1562.87 o 
  -2   5  68     1323.38      675.39    267.14 o 
  -4   6  68      696.45      681.00    283.53 o 
  -1   6  68      253.62      225.76    314.36 o 
  -6   7  68     5648.34     5609.13    440.61 o 
  -3   7  68      473.34      471.84    365.31 o 
  -1   2  69    25409.75    24772.44    647.44 o 
  -2   4  69     2656.36     3111.94    298.24 o 
  -4   5  69      133.94      198.03    259.12 o 
  -1   5  69      231.56      162.12    330.20 o 
  -3   6  69    22617.67    25212.25   1002.48 o 
  -5   7  69    13294.81    12292.02    690.00 o 
  -2   7  69    11691.31    11644.10    605.72 o 
  -1   1  70     4002.96     3342.84    392.57 o 
   0   2  70    10106.61     9950.13    592.10 o 
  -2   3  70     5508.50     6105.09    379.58 o 
  -4   4  70    30864.83    31531.48   2127.56 o 
  -1   4  70       21.60     -253.84    253.84 o 
  -3   5  70     3089.72     3961.04    406.63 o 
   0   5  70    12210.49    11647.33    818.36 o 
  -5   6  70     2336.58     2814.83    372.36 o 
  -2   6  70     2318.53     3399.24    420.90 o 
  -4   7  70      617.85      627.59    368.67 o 
  -1   3  71    14804.26    16112.05    716.72 o 
  -3   4  71      752.80      866.51    278.49 o 
  -2   5  71     9520.11     9197.97    610.96 o 
  -4   6  71     1744.21     1936.06    332.32 o 
  -1   6  71     6077.86     7339.92    526.45 o 
   0   0  72    49563.21    47662.31   2865.05 o 
  -1   2  72     3769.14     3580.75    295.86 o 
  -3   3  72      886.27      562.04    370.39 o 
   0   3  72      143.45     -284.14    375.99 o 
  -2   4  72     6568.53     6255.75    417.29 o 
  -4   5  72     7531.61     6988.09    449.32 o 
  -1   5  72     6555.36     7285.89    863.59 o 
  -3   6  72     8347.31     8872.46    904.27 o 
  -2   3  73    14826.46    15363.46    573.87 o 
  -1   4  73      241.67      413.54    341.62 o 
  -3   5  73     9438.82     9525.07    531.70 o 
  -2   6  73     1252.81     1870.52    724.50 o 
   0   1  74     9596.69     7969.08    535.87 o 
  -2   2  74      560.97      609.94    384.10 o 
  -1   3  74     1546.92     1433.43    279.63 o 
  -3   4  74     7363.39     7044.48    432.63 o 
   0   4  74    37697.20    39104.94   1590.11 o 
  -2   5  74     1063.60     1114.84    380.69 o 
  -1   2  75    11612.15    11990.17    480.85 o 
  -2   4  75     2552.69     2236.51    465.39 o 
  -1   1  76    12679.42    13214.68    671.67 o 
   0   2  76      258.24      589.46    388.19 o 
  -2   3  76       16.98      508.84    275.25 o 
  -1   4  76    11554.65    12623.40    635.90 o 
  -1   3  77    18965.24    17700.75    668.31 o 
   0   0  78    47797.47    48876.53   4840.95 o 
  -1   2  78      469.60      313.12    281.16 o 
                                                 
